# Supplementary material for: Tests for Categorical Data Beyond Pearson: A Distance Covariance and Energy Distance Approach
Source: Biom J. 2026 Jun 8;68(3):e70129. doi: 10.1002/bimj.70129 (PMC13244122; doi:10.1002/bimj.70129)
Supplement: Supplementary file 1 — Supporting File: bimj70129‐sup‐0001‐DataCode.zip. [file BIMJ-68-e70129-s001.zip]

Archive with 36 entries (33 files):
- README.docx
- README.pdf
- real_data/
- real_data/admission.R
- real_data/admission_data.txt
- real_data/hwe_2allele.R
- real_data/hwe_3allele.R
- real_data/pgc3_snps.txt
- real_data/Table 1.txt
- real_data/Table Section 5.2 - expected biallelic.txt
- real_data/Table Section 5.2 - observed triallelic.txt
- simu/
- simu/Calib_M1E4.txt
- simu/Figure 1.pdf
- simu/Figure 2.pdf
- simu/Figure 3 a.pdf
- simu/Figure 3 b.pdf
- simu/Figure 4 a.pdf
- simu/Figure 4 b.pdf
- simu/Figure 5 a.pdf
- simu/Figure 5 b.pdf
- simu/Figure 6 a.pdf
- simu/Figure 6 b.pdf
- simu/plotting_calibration_gof.R
- simu/plotting_calibration_indep.R
- simu/plotting_power_gof.R
- simu/pvals/
- simu/pvals/CSpower_dec_marg_M1E4.txt
- simu/pvals/CSPpower_dec_marg_M1E4.txt
- simu/pvals/CSPpval_H0_dec_marg_M1E4.txt
- simu/pvals/CSpval_H0_dec_marg_M1E4.txt
- simu/pvals/DCpower_dec_marg_M1E4.txt
- simu/simu_gof.R
- simu/simu_indep_with_plots.R
- simu/test_functions_ct_dcov.R
- simu/test_functions_uspa.R
