# Supplementary material for: Tests for Categorical Data Beyond Pearson: A Distance Covariance and Energy Distance Approach
Source: Biom J. 2026 Jun 8;68(3):e70129. doi: 10.1002/bimj.70129 (PMC13244122; doi:10.1002/bimj.70129)
Supplement: Supplementary file 1 — Supporting File: bimj70129‐sup‐0001‐DataCode.zip. [file BIMJ-68-e70129-s001.zip › real_data/admission.R]

## Real data analyses in Section 5.1.
rm(list = ls())
source("../simu/test_functions_ct_dcov.R")

admission <- read.table("admission_data.txt", header = T)
attach(admission)

qq <- findInterval(PRS, quantile(x = PRS, probs = seq(0, 1, 1 / 3)),
  rightmost.closed = T
)
(ctp <- table(Chronicity, qq, dnn = c("Chronicity", "TercilePRS")))
as.matrix(ctp)
dimnames(ctp) <- NULL
ctp
dim(ctp) # 4 x 3

xct<-rbind(c("PRS tercile","T1","T2","T3"),
           c("Chronicity=0",ctp[1,]),
           c("Chronicity=1",ctp[2,]),
           c("Chronicity=2",ctp[3,]),
           c("Chronicity=3",ctp[4,])
)
xct<-cbind(xct,c("",rowSums(ctp)))
xct<-rbind(xct,c("\t",colSums(ctp),sum(ctp)))
write.table(xct,"Table 1.txt",quote=F,
            col.names=F,row.names=F,sep="\t")


test.chisq(ctp) # 0.02513875
chisq.test(ctp) # Same as above, but with R's built-in function
set.seed(2)
chiperm(ctp) # 0.025
set.seed(2)
chisq.test(ctp, simulate.p.value = T, B = 999)$p.value # Same
test.g(ctp) # 0.02226269
set.seed(2)
fisher.test(ctp, simulate.p.value = T, B = 999)$p.value # 0.024
set.seed(2)
test.usp(ctp) # 0.046
test.dcov(ctp) # 0.04472182
