# Supplementary material for: Tests for Categorical Data Beyond Pearson: A Distance Covariance and Energy Distance Approach
Source: Biom J. 2026 Jun 8;68(3):e70129. doi: 10.1002/bimj.70129 (PMC13244122; doi:10.1002/bimj.70129)
Supplement: Supplementary file 1 — Supporting File: bimj70129‐sup‐0001‐DataCode.zip. [file BIMJ-68-e70129-s001.zip › real_data/admission_data.txt]

"Chronicity" "PRS"
3 -0.00232866
2 -0.00330264
2 -0.00222126
3 -0.00190935
3 -0.000688147
1 -0.00266231
3 -0.00129735
1 -0.00257445
2 -0.00238338
2 -0.00248454
3 -0.0026022
3 -0.00172448
3 -0.000612298
3 -0.00102689
3 -0.00108225
3 -0.00121483
2 -0.00170934
3 -0.00113848
3 -0.00203729
2 -0.00183888
3 -0.00223208
3 -0.00206393
3 -0.00111032
2 -0.00208175
1 -0.0037113
3 -0.00289627
2 -0.00233428
2 -0.00326795
3 -0.00150859
1 -0.00196798
3 -0.00158158
3 -0.00214129
3 -0.00304256
1 -0.00179095
1 -0.00379936
2 -0.00285447
3 -0.00253316
3 -0.00208964
3 -0.00177891
3 -0.00182561
3 -0.00262016
3 -0.000794156
3 -0.00109287
1 -0.0010958
3 -0.00290208
2 -0.00293101
3 -0.00212312
3 -0.00113577
3 -0.00170291
3 -0.000253067
1 -0.00249985
3 -0.00256654
3 -0.00281903
3 -0.00220317
3 -0.00301229
3 -0.00231593
3 -0.00210821
2 -0.00109904
3 -0.00248486
3 -0.00257779
2 -0.000836007
3 -0.00140736
3 -0.00138533
3 -0.00237417
3 -0.00264211
3 -0.00263015
3 -0.00114707
3 -0.00176519
1 -0.00240275
3 -0.00176742
2 -0.0033792
1 -0.00317381
2 -0.00144826
3 -0.00237907
3 -0.00147177
0 -0.00209545
3 -0.00127348
3 -0.00239328
3 6.86813e-05
2 -0.00132639
3 -0.0022827
2 -0.00246151
3 -0.0021556
3 -0.00257746
3 -0.00157309
1 -0.00322932
3 -0.0022823
2 -0.00343422
3 -0.00230774
3 -0.00144847
1 -0.00216475
3 -0.00338662
0 -0.00394286
2 -0.00195195
3 -0.00403392
3 -0.00281585
3 -0.00239448
2 -0.00236807
3 -0.00266348
3 -0.000603944
3 -0.00325078
1 -0.00355688
3 -0.00141552
3 -0.00179532
2 -0.00261865
3 -0.00300447
2 -0.0021825
3 -0.00235576
1 -0.00132592
3 -0.000188967
3 -0.0018536
2 -0.00271348
3 -0.00121069
2 -0.00230801
1 -0.00310687
3 -0.00189672
3 -0.00273819
3 -0.00245411
3 -0.00297018
3 -0.00207034
3 -0.000309654
3 -0.0032564
3 -0.00205228
1 -0.00159455
3 -0.00308508
3 -0.0027308
2 -0.00115479
3 -0.0027742
3 -0.00179227
3 -0.00226204
3 -0.00277013
3 -0.0010981
2 -0.00141323
3 -0.00356011
2 -0.00182581
2 -0.00109336
3 -0.0021995
3 -0.00288336
1 -0.00181559
3 -0.000883746
3 -0.00181259
3 -0.00186263
3 -0.00151337
3 -0.00287387
3 -0.00143359
3 -0.00209158
2 -0.00254933
3 -0.001992
2 -0.00312176
3 -0.00363991
2 -0.00227274
3 -0.000620702
3 -0.0027164
3 -0.0021723
3 -0.00317878
3 -0.00162935
3 -0.00186908
3 -0.0020182
3 -0.000659107
3 -0.00256467
3 -0.00112151
3 -0.00266281
3 -0.00118843
3 -0.00333182
3 -0.00164259
3 -0.0014995
3 -0.00229118
3 -0.0026182
2 -0.00216498
1 -0.00267047
1 -0.00276094
2 -0.0031399
1 -0.00223096
1 -0.00256453
2 -0.00370022
3 -0.00273744
2 -0.00207173
2 -0.00238801
2 -0.00132522
1 -0.00113116
2 -0.00234932
2 -0.00199122
2 -0.000127748
2 -0.00364287
3 -0.00284963
3 -0.00220634
1 -0.0023644
2 -0.00151425
0 -0.0036699
3 -0.000859773
3 -0.00225479
1 -0.00317502
1 -0.00177564
3 -0.00192728
2 -0.00343474
2 -0.00051339
2 -0.00202448
3 -0.00258391
2 -0.00283152
2 -0.00146348
3 -0.0014046
3 -0.00329116
2 -0.00216553
1 -0.00261308
2 -0.00292664
2 -0.00144986
3 -0.00195308
2 -0.00144965
3 -0.00280232
2 -0.00230671
3 -0.00227827
1 -0.00140307
2 -0.0025098
2 -0.00166857
1 -0.000993372
1 -0.00311546
1 -0.00270828
3 -0.00136066
2 -0.00211775
2 -0.0020093
3 -0.0024843
3 -0.00211184
3 -0.00190225
3 -0.00275203
3 -0.00233852
1 -0.00265802
0 -0.00280394
3 -0.00184732
1 -0.00198259
2 -0.00142227
2 -0.00171983
2 -0.00146879
2 -0.00242446
3 -0.00198696
2 -0.00222481
2 -0.000920396
1 -0.00255018
2 -0.00120936
2 -0.00174851
1 -0.0019529
2 -0.00294329
2 -0.00328394
3 -0.00204498
3 -0.00153447
0 -0.00229867
0 -0.00226767
0 -0.00258751
1 -0.00271878
3 -0.00146178
1 -0.00184362
3 -0.00176345
1 -0.00265591
1 -0.00206668
0 -0.00172053
1 -0.00263961
1 -0.00172687
1 -0.00312065
1 -0.00085988
1 -0.00195159
1 -0.00317708
1 -0.00205696
2 -0.00227445
3 -0.00251119
3 -0.00345992
2 -0.00188407
2 -0.00171148
3 -0.000962909
0 -0.00151174
3 -0.00215632
3 -0.00164436
3 -0.00396096
2 -0.0022981
1 -0.00280148
3 -0.0018697
3 -0.00176017
3 -0.00306628
2 -0.00263582
0 -0.00262011
1 -0.00182442
3 -0.00182366
1 -0.00161045
1 -0.00243127
0 -0.00216753
1 -0.00153044
1 -0.00216342
2 -0.0021501
1 -0.00188507
1 -0.000828433
1 -0.00131882
2 -0.00187574
3 -0.00192501
2 -0.00211895
2 -0.00213794
2 -0.00310638
3 -0.00263506
3 -0.00268741
3 -0.00182618
3 -0.00257557
1 -0.00175943
2 -0.00211981
3 -0.00248045
1 -0.000839317
2 -0.00234287
1 -0.00320167
3 -0.00122284
2 -0.000722051
2 -0.00249577
3 -0.00239798
2 -0.00229048
2 -0.00196568
1 -0.00125534
2 -0.00292936
2 -0.00223841
3 -0.00245253
0 -0.00319007
1 -0.00340637
1 -0.00284397
2 -0.00258553
1 -0.00159474
2 -0.00230794
1 -0.00296713
0 -0.00210661
0 -0.00379201
2 -0.00232481
2 -0.00219334
1 -0.00174803
2 -0.00227851
2 -0.00235582
2 -0.00258057
3 -0.00176695
1 -0.00217321
3 -0.00176694
2 -0.00234162
2 -0.00202604
1 -0.0021453
2 -0.00104331
2 -0.00292021
2 -0.00219334
1 -0.00138577
2 -0.00200373
1 -0.00113769
2 -0.000473059
2 -0.00209597
1 -0.00370281
2 -0.00119943
0 -0.00244047
1 -0.00206257
3 -0.00227798
2 -0.00272673
2 -0.00149257
1 -0.00279524
3 -0.00183205
0 -0.00270077
2 -0.00167386
2 -0.00221096
1 -0.00145122
0 -0.00190558
2 -0.00263129
2 -0.00323229
2 -0.00299621
1 -0.00201228
2 -0.0016952
2 -0.00282846
2 -0.00253394
3 -0.00267301
2 -0.0018451
3 -0.00212725
3 -0.00193177
2 -0.00153344
1 -0.00255065
2 -0.00257581
3 -0.000596639
1 -0.00258665
2 -0.00214788
2 -0.0022458
1 -0.00196637
2 -0.00268041
2 -0.00199851
2 -0.00256365
2 -0.00223472
2 -0.00176704
1 -0.00280585
2 -0.00175015
2 -0.00267657
1 -0.00294071
3 -0.00199548
2 -0.00151589
2 -0.00238024
2 -0.00098011
0 -0.00308046
2 -0.00130335
2 -0.00229722
2 -0.00196935
0 -0.00215291
2 -0.0018947
2 -0.00188643
1 -0.00185849
2 -0.00251226
1 -0.00313043
2 -0.00297535
3 -0.00199993
2 -0.000714936
2 -0.00222682
0 -0.00236468
1 -0.00121346
3 -0.00263449
3 -0.0016242
2 -0.00127994
0 -0.00351448
2 -0.00243611
1 -0.0014851
0 -0.0032825
0 -0.00158908
1 -0.00265148
2 -0.00110724
3 -0.00422903
2 -0.00195427
0 -0.00260696
1 -0.00196794
1 -0.00151978
2 -0.00250205
1 -0.00249279
2 -0.00152233
1 -0.00213297
0 -0.00103106
2 -0.00209695
2 -0.00151933
