# Supplementary material for: Tests for Categorical Data Beyond Pearson: A Distance Covariance and Energy Distance Approach
Source: Biom J. 2026 Jun 8;68(3):e70129. doi: 10.1002/bimj.70129 (PMC13244122; doi:10.1002/bimj.70129)
Supplement: Supplementary file 1 — Supporting File: bimj70129‐sup‐0001‐DataCode.zip. [file BIMJ-68-e70129-s001.zip › real_data/hwe_2allele.R]

rm(list = ls())

require(data.table)
source("../simu/test_functions_ct_dcov.R")

interesting <- drop(as.matrix(read.table("pgc3_snps.txt")))

## SNP: rs9545047 / 13:79859456:A:C
snp <- "rs9545047"
maf <- .41
snp %in% interesting # TRUE
t <- 1 - maf
(o <- c(AA = 139, CA = 232, CC = 56))
(N <- sum(o)) # 427
p0 <- c(t^2, 2 * t * (1 - t), (1 - t)^2)

(e <- N * p0) # Table shown in Section 5.2
names(e) <- names(o)
write.table(t(round(e, 1)), "Table Section 5.2 - expected biallelic.txt",
  row.names = F, quote = F, sep = "\t")

test.e(o, p0) # 0.027
test.chisq.gof(o, p0) # 0.027
