# Supplementary material for: Tests for Categorical Data Beyond Pearson: A Distance Covariance and Energy Distance Approach
Source: Biom J. 2026 Jun 8;68(3):e70129. doi: 10.1002/bimj.70129 (PMC13244122; doi:10.1002/bimj.70129)
Supplement: Supplementary file 1 — Supporting File: bimj70129‐sup‐0001‐DataCode.zip. [file BIMJ-68-e70129-s001.zip › real_data/hwe_3allele.R]

rm(list = ls())

require(data.table)
source("../simu/test_functions_ct_dcov.R")

N <- 427
interesting <- drop(as.matrix(read.table(
  "pgc3_snps.txt"
)))

## SNP: rs2594292 / 1:11618451 (GRCh37)
# The allele frequencies are A>G>T
snp <- "rs2594292"
snp %in% interesting # FALSE

# gnomAD European non-Finnish
t1 <- .69 # f(A)=0.69
t2 <- .26 # f(G)=0.26
t3 <- .05 # f(T)=0.05
t1 + t2 + t3 == 1 # TRUE

(o <- c(AA = 214, AG = 148, GG = 34, AT = 16, TG = 15, TT = 0))
sum(o) == N # TRUE (427)
opr<-o[c(1,3,6,2,4,5)]
write.table(t(round(opr, 1)), "Table Section 5.2 - observed triallelic.txt",
            row.names = F, quote = F, sep = "\t")

p0 <- c(t1^2, 2 * t1 * t2, t2^2, 2 * t1 * t3, 2 * t2 * t3, t3^2)
(e <- N * p0)

test.e(o, p0) # 0.2365832
test.chisq.gof(o, p0) # 0.06865777
