# Supplementary material for: Tests for Categorical Data Beyond Pearson: A Distance Covariance and Energy Distance Approach
Source: Biom J. 2026 Jun 8;68(3):e70129. doi: 10.1002/bimj.70129 (PMC13244122; doi:10.1002/bimj.70129)
Supplement: Supplementary file 1 — Supporting File: bimj70129‐sup‐0001‐DataCode.zip. [file BIMJ-68-e70129-s001.zip › real_data/pgc3_snps.txt]

rs12712510
rs6504163
rs7575796
rs61833239
rs6546857
rs9925915
rs12285419
rs4766428
rs1540840
rs2304205
rs3808581
rs2649999
rs10774034
rs2944821
rs6839635
rs61405217
rs17194490
rs10127983
rs2532240
8:4180090_T_A
rs715170
rs113113059
rs10957321
rs61828917
rs4632195
rs4678552
rs7816998
rs2600490
rs8048039
rs72728416
rs8175378
rs999494
rsl 1619756
rs959071
rs4073003
rs6925079
rs815609
rs4766428
rs1006945
rs58120505
rs4702
rs10985811
rs1858999
rs12498839
rs12188094
rs77502336
rs9926049
rs2206956
rsl 1210892
rs1378559
rs38752
rs3814883
rs2304205
rs2532240
rs10243922
rs17731
rs459391
rs9545047
rs28454198
rs2387414
rs59498392
rs58120505
rs35164357
rs9925915
rs2532240
rs143116451
rs2914983
rs4793888
rsl 1263770
rs324017
rs9545047
rs2119242
rs1121296
rs5943629
rs9975024
rsl 1972718
rs1939514
rs56205728
rs7432375
rs10069930
rs246024
rs35734242
rs58950470
rs6588168
rs2929278
rs34539323
rs6673880
rs3813567
rs2890914
rs61937595
rs11121172
rst 1227250
rs13107325
rs6479487
rs505061
rs1198588
rs35351411
rs10035564
rs1915019
rs10873538
rs154433
rs2914983
rs12652777
rs13107325
rs2909457
rs6839635
rs2022265
rs7811417
rs3810450
rs704364
rs7312697
rs1924377
rs13262595
rs10861176
rs10238960
rs2929278
rs3764002
rs11693094
rs72986630
rs758749
