# Supplementary material for: Tests for Categorical Data Beyond Pearson: A Distance Covariance and Energy Distance Approach
Source: Biom J. 2026 Jun 8;68(3):e70129. doi: 10.1002/bimj.70129 (PMC13244122; doi:10.1002/bimj.70129)
Supplement: Supplementary file 1 — Supporting File: bimj70129‐sup‐0001‐DataCode.zip. [file BIMJ-68-e70129-s001.zip › real_data/Table 1.txt]

PRS tercile	T1	T2	T3	
Chronicity=0	12	9	4	25
Chronicity=1	37	20	29	86
Chronicity=2	40	58	44	142
Chronicity=3	53	55	66	174
		142	142	143	427
