# Supplementary material for: Tests for Categorical Data Beyond Pearson: A Distance Covariance and Energy Distance Approach
Source: Biom J. 2026 Jun 8;68(3):e70129. doi: 10.1002/bimj.70129 (PMC13244122; doi:10.1002/bimj.70129)
Supplement: Supplementary file 1 — Supporting File: bimj70129‐sup‐0001‐DataCode.zip. [file BIMJ-68-e70129-s001.zip › simu/Calib_M1E4.txt]

0.01 0.0245 CS
0.02 0.0322 CS
0.05 0.0477 CS
0.1 0.0716 CS
0.01 0.0077 CSP
0.02 0.0194 CSP
0.05 0.0482 CSP
0.1 0.097 CSP
0.01 0.0089 DC
0.02 0.0169 DC
0.05 0.0476 DC
0.1 0.0968 DC
0.01 0.008 F
0.02 0.016 F
0.05 0.0471 F
0.1 0.0982 F
0.01 1e-04 G
0.02 4e-04 G
0.05 0.0021 G
0.1 0.0071 G
0.01 0.0086 USP
0.02 0.0168 USP
0.05 0.0469 USP
0.1 0.0965 USP
0.01 0.0072 USPA
0.02 0.0144 USPA
0.05 0.0389 USPA
0.1 0.0772 USPA
