# Supplementary material for: Tests for Categorical Data Beyond Pearson: A Distance Covariance and Energy Distance Approach
Source: Biom J. 2026 Jun 8;68(3):e70129. doi: 10.1002/bimj.70129 (PMC13244122; doi:10.1002/bimj.70129)
Supplement: Supplementary file 1 — Supporting File: bimj70129‐sup‐0001‐DataCode.zip. [file BIMJ-68-e70129-s001.zip › simu/pvals/CSPpower_dec_marg_M1E4.txt]

0.0493
0.0603
0.0695
0.1015
0.1715
0.2926
0.4511
0.6451
0.8253
0.9417
0.9911
