# Supplementary material for: Tests for Categorical Data Beyond Pearson: A Distance Covariance and Energy Distance Approach
Source: Biom J. 2026 Jun 8;68(3):e70129. doi: 10.1002/bimj.70129 (PMC13244122; doi:10.1002/bimj.70129)
Supplement: Supplementary file 1 — Supporting File: bimj70129‐sup‐0001‐DataCode.zip. [file BIMJ-68-e70129-s001.zip › simu/pvals/CSPpval_H0_dec_marg_M1E4.txt]

0.435
0.517
0.533
0.237
0.898
0.286
0.59
0.9
0.212
0.668
0.747
0.082
0.822
0.41
0.97
0.821
0.139
0.731
0.42
0.059
0.045
0.348
0.505
0.046
0.165
0.437
0.072
0.924
0.97
0.93
0.059
0.546
0.633
0.161
0.758
0.278
0.554
0.964
0.006
0.424
0.259
0.118
0.876
0.827
0.718
0.449
0.585
0.03
0.867
0.321
0.099
0.324
0.497
0.796
0.203
0.08
0.892
0.514
0.048
0.392
0.846
0.966
0.008
0.974
0.028
0.336
0.371
0.554
0.852
0.96
0.827
0.385
0.75
0.199
0.903
0.558
0.63
0.802
0.224
0.294
0.91
0.128
0.135
0.536
0.767
0.024
0.47
0.024
0.14
0.613
0.296
0.478
0.876
0.618
0.427
0.707
0.239
0.791
0.9
0.402
0.155
0.397
0.615
0.708
0.923
0.532
0.463
0.623
0.986
0.136
0.856
0.964
0.285
0.231
0.771
0.545
0.928
0.247
0.129
0.309
0.29
0.634
0.66
0.019
0.62
0.35
0.465
0.676
0.859
0.265
0.565
0.385
0.757
0.532
0.712
0.927
0.087
0.145
0.171
0.923
0.941
0.126
0.464
0.534
0.953
0.709
0.377
0.233
0.936
0.601
0.694
0.639
0.239
0.482
0.013
0.086
0.15
0.041
0.395
0.015
0.011
0.581
0.231
0.526
0.575
0.541
0.994
0.331
0.207
0.71
0.911
0.995
0.937
0.704
0.297
0.12
0.162
0.929
0.643
0.304
0.681
0.996
0.664
0.781
0.134
0.61
0.741
0.416
0.153
0.853
0.508
0.931
0.377
0.484
0.744
0.126
0.259
0.618
0.031
0.534
0.264
0.193
0.98
0.689
0.575
0.412
0.929
0.561
0.975
0.1
0.389
0.1
0.106
0.476
0.036
0.363
0.472
0.298
0.431
0.16
0.786
0.952
0.385
0.665
0.589
0.112
0.716
0.277
0.733
0.614
0.153
0.365
0.212
0.835
0.927
0.722
0.603
0.475
0.889
0.413
0.51
0.902
0.735
0.443
0.685
0.074
0.976
0.569
0.066
0.444
0.354
0.673
0.591
0.014
0.675
0.434
0.193
0.889
0.002
0.691
0.807
0.767
0.121
0.562
0.232
0.253
0.817
0.373
0.969
0.062
0.038
0.121
0.479
0.397
0.527
0.239
0.201
0.582
0.8
0.548
0.26
0.748
0.658
0.099
0.624
0.107
0.796
0.546
0.255
0.876
0.309
0.882
0.881
0.782
0.238
0.629
0.445
0.407
0.287
0.222
0.809
0.219
0.828
0.282
0.052
0.134
0.807
0.404
0.668
0.251
0.007
0.92
0.662
0.286
0.656
0.749
0.19
0.617
0.444
0.234
0.39
0.009
0.324
0.103
0.133
0.904
0.872
0.61
0.364
0.338
0.399
0.17
0.115
0.305
0.11
0.282
0.837
0.417
0.663
0.352
0.527
0.444
0.353
0.993
0.684
0.078
0.812
0.137
0.331
0.245
0.355
0.157
0.119
0.121
0.309
0.922
0.163
0.631
0.333
0.327
0.556
0.382
0.194
0.573
0.316
0.157
0.796
0.953
0.773
0.565
0.599
0.015
0.459
0.626
0.327
0.776
0.249
0.22
0.257
0.504
0.293
0.049
0.67
0.938
0.263
0.732
0.142
0.947
0.776
0.252
0.484
0.204
0.943
0.54
0.425
0.177
0.601
0.558
0.746
0.601
0.908
0.495
0.676
0.011
0.705
0.166
0.991
0.559
0.386
0.023
0.274
0.302
0.277
0.676
0.204
0.505
0.37
0.379
0.326
0.112
0.502
0.789
0.466
0.25
0.374
0.887
0.978
0.238
0.759
0.763
0.09
0.559
0.441
0.667
0.114
0.392
0.616
0.187
0.577
0.751
0.392
0.802
0.747
0.097
0.504
0.835
0.25
0.227
0.652
0.385
0.228
0.662
0.131
0.61
0.352
0.378
0.881
0.114
0.387
0.848
0.413
0.718
0.136
0.332
0.802
0.571
0.3
0.29
0.991
0.802
0.337
0.537
0.064
0.808
0.246
0.922
0.118
0.19
0.832
0.326
0.771
0.806
0.5
0.931
0.548
0.67
0.97
0.829
0.054
0.101
0.263
0.248
0.803
0.867
0.153
0.872
0.683
0.236
0.953
0.992
0.034
0.821
0.274
0.322
0.844
0.802
0.037
0.169
0.17
0.632
0.627
0.472
0.64
0.466
0.359
0.25
0.017
0.179
0.251
0.964
0.642
0.894
0.301
0.261
0.896
0.648
0.667
0.285
0.517
0.492
0.16
1
0.059
0.367
0.055
0.933
0.95
0.643
0.073
0.501
0.057
0.763
0.894
0.24
0.174
0.471
0.345
0.882
0.17
0.761
0.312
0.788
0.293
0.416
0.2
0.472
0.126
0.87
0.784
0.468
0.231
0.53
0.098
0.031
0.298
0.625
0.479
0.318
0.654
0.322
0.366
0.197
0.293
0.136
0.754
0.781
0.179
0.976
0.824
0.676
0.531
0.358
0.633
0.17
0.702
0.423
0.163
0.397
0.006
0.119
0.72
0.335
0.33
0.023
0.905
0.031
0.408
0.116
0.306
0.844
0.955
0.5
0.326
0.062
0.784
0.396
0.112
0.345
0.264
0.49
0.382
0.772
0.322
0.994
0.796
0.056
0.559
0.05
0.667
0.61
0.369
0.845
0.091
0.67
0.482
0.497
0.617
0.542
0.015
0.384
0.304
0.438
0.535
0.094
0.096
0.176
0.857
0.131
0.498
0.106
0.66
0.97
0.007
0.399
0.494
0.268
0.774
0.208
0.961
0.637
0.417
0.292
0.997
0.319
0.673
0.338
0.294
0.424
0.511
0.071
0.974
0.823
0.373
0.132
0.204
0.477
0.955
0.422
0.444
0.678
0.744
0.16
0.887
0.943
0.734
0.211
0.268
0.515
0.966
0.624
0.156
0.054
0.43
0.122
0.905
0.651
0.919
0.548
0.58
0.691
0.436
0.822
0.949
0.275
0.252
0.485
0.73
0.064
0.219
0.407
0.574
0.589
0.538
0.101
0.297
0.513
0.813
0.841
0.631
0.546
0.57
0.24
0.884
0.73
0.652
0.714
0.067
0.113
0.426
0.586
0.786
0.132
0.689
0.009
0.504
0.095
0.314
0.76
0.105
0.046
0.303
0.729
0.973
0.461
0.367
0.864
0.923
0.974
0.488
0.806
0.92
0.097
0.417
0.065
0.32
0.307
0.799
0.214
0.415
0.281
0.578
0.454
0.643
0.254
0.176
0.472
0.872
0.126
0.619
0.807
0.224
0.512
0.146
0.103
0.029
0.241
0.56
0.512
0.495
0.03
0.9
0.532
0.912
0.864
0.756
0.957
0.237
0.139
0.515
0.647
0.851
0.541
0.144
0.627
0.534
0.475
0.518
0.142
0.954
0.199
0.39
0.338
0.985
0.778
0.999
0.258
0.06
0.709
0.709
0.103
0.371
0.756
0.684
0.253
0.971
0.166
0.576
0.318
0.012
0.618
0.75
0.203
0.208
0.768
0.962
0.859
0.781
0.676
0.751
0.334
0.819
0.767
0.301
0.277
0.676
0.218
0.524
0.471
0.384
0.658
0.19
0.586
0.884
0.923
0.026
0.202
0.502
0.006
0.231
0.846
0.6
0.825
0.059
0.885
0.44
0.199
0.773
0.089
0.643
0.315
0.615
0.591
0.23
0.737
0.007
0.792
0.564
0.403
0.882
0.543
0.175
0.92
0.11
0.209
0.71
0.202
0.221
0.627
0.965
0.736
0.761
0.417
0.448
0.137
0.381
0.311
0.159
0.78
0.031
0.709
0.705
0.855
0.2
0.315
0.238
0.988
0.201
0.899
0.403
0.222
0.896
0.905
0.189
0.003
0.207
0.893
0.186
0.582
0.038
0.217
0.562
0.499
0.139
0.191
0.122
0.139
0.319
0.31
0.359
0.925
0.183
0.068
0.536
0.186
0.068
0.153
0.266
0.989
0.868
0.755
0.243
0.672
0.937
0.297
0.171
0.33
0.219
0.855
0.347
0.888
0.077
0.411
0.903
0.273
0.537
0.388
0.616
0.689
0.691
0.861
0.262
0.391
0.931
0.67
0.607
0.925
0.327
0.057
0.38
0.589
0.595
0.909
0.173
0.361
0.35
0.08
0.306
0.398
0.067
0.531
0.939
0.843
0.33
0.544
0.033
0.283
0.146
0.878
0.419
0.438
0.4
0.821
0.893
0.66
0.012
0.169
0.847
0.716
0.433
0.632
0.669
0.546
0.489
0.866
0.736
0.726
0.472
0.089
0.992
0.05
0.032
0.07
0.042
0.564
0.519
0.961
0.966
0.122
0.505
0.393
0.434
0.201
0.916
0.488
0.256
0.402
0.817
0.722
0.082
0.501
0.053
0.794
0.254
0.24
0.658
0.237
0.936
0.945
0.012
0.969
0.249
0.244
0.42
0.997
0.295
0.39
0.641
0.707
0.278
0.314
0.929
0.835
0.514
0.458
0.97
0.983
0.03
0.852
0.984
0.654
0.976
0.755
0.438
0.725
0.2
0.373
0.461
0.048
0.37
0.288
0.434
0.939
0.911
0.06
0.747
0.86
0.632
0.384
0.341
0.402
0.251
0.937
0.665
0.237
0.482
0.141
0.188
0.784
0.147
0.097
0.773
0.532
0.352
0.377
0.929
0.288
0.858
0.094
0.429
0.842
0.231
0.717
0.013
0.533
0.977
0.132
0.761
0.551
0.431
0.093
0.24
0.657
0.565
0.317
0.372
0.523
0.152
0.822
0.734
0.32
0.308
0.893
0.639
0.901
0.193
0.928
0.364
0.238
0.891
0.776
0.543
0.791
0.467
0.328
0.631
0.655
0.563
0.147
0.281
0.464
0.759
0.059
0.245
0.756
0.549
0.191
0.451
0.864
0.91
0.857
0.873
0.019
0.395
0.048
0.094
0.517
0.609
0.252
0.29
0.286
0.339
0.476
0.883
0.654
0.327
0.603
0.247
0.162
0.244
0.424
0.175
0.019
0.385
0.253
0.816
0.483
0.92
0.735
0.479
0.005
0.323
0.448
0.322
0.405
0.849
0.759
0.346
0.249
0.636
0.439
0.823
0.978
0.405
0.297
0.489
0.558
0.857
0.185
0.426
0.158
0.046
0.129
0.246
0.196
0.674
0.915
0.398
0.947
0.21
0.868
0.097
0.691
0.984
0.179
0.729
0.483
0.646
0.111
0.139
0.921
0.088
0.367
0.161
0.369
0.052
0.333
0.158
0.092
0.096
0.146
0.221
0.989
0.021
0.587
0.614
0.269
0.712
0.862
0.125
0.593
0.02
0.788
0.205
0.183
0.304
0.984
0.004
0.209
0.597
0.119
0.125
0.143
0.599
0.583
0.598
0.966
0.124
0.367
0.149
0.501
0.072
0.403
0.681
0.746
0.853
0.053
0.627
0.322
0.065
0.568
0.483
0.916
0.599
0.923
0.338
0.6
0.852
0.698
0.631
0.98
0.107
0.674
0.064
0.472
0.362
0.764
0.898
0.491
0.899
0.967
0.81
0.478
0.42
0.38
0.764
0.969
0.572
0.895
0.519
0.051
0.874
0.534
0.16
0.361
0.49
0.225
0.135
0.442
0.055
0.584
0.109
0.445
0.091
0.998
0.531
0.287
0.741
0.434
0.145
0.952
0.314
0.843
0.969
0.741
0.795
0.891
0.978
0.902
0.23
0.842
0.599
0.432
0.673
0.079
0.605
0.956
0.651
0.298
0.602
0.037
0.485
0.599
0.484
0.402
0.9
0.909
0.363
0.204
0.292
0.162
0.931
0.883
0.924
0.605
0.471
0.161
0.068
0.646
0.485
0.332
0.65
0.242
0.365
0.797
0.026
0.208
0.335
0.042
0.606
0.814
0.645
0.209
0.977
0.787
0.017
0.681
0.209
0.437
0.169
0.878
0.615
0.922
0.346
0.527
0.935
0.978
0.417
0.929
0.018
0.375
0.812
0.58
0.341
0.755
0.664
0.929
0.391
0.49
0.11
0.123
0.785
0.862
0.108
0.532
0.177
0.314
0.262
0.42
0.006
0.987
0.502
0.236
0.591
0.422
0.638
0.832
0.919
0.646
0.677
0.446
0.787
0.608
0.223
0.191
0.35
0.436
0.503
0.782
0.281
0.016
0.103
0.887
0.331
0.576
0.052
0.615
0.168
0.379
0.753
0.549
0.397
0.116
0.177
0.838
0.296
0.225
0.158
0.962
0.927
0.054
0.693
0.307
0.809
0.548
0.815
0.313
0.322
0.731
0.848
0.385
0.858
0.26
0.658
0.261
0.853
0.457
0.829
0.428
0.259
0.478
0.266
0.784
0.503
0.582
0.894
0.472
0.204
0.707
0.987
0.648
0.025
0.489
0.612
0.96
0.558
0.91
0.908
0.904
0.719
0.035
0.168
0.053
0.489
0.633
0.387
0.82
0.746
0.017
0.514
0.422
0.139
0.797
0.585
0.941
0.261
0.378
0.795
0.922
0.151
0.386
0.891
0.106
0.426
0.901
0.154
0.929
0.327
0.906
0.354
0.235
0.79
0.215
0.804
0.99
0.808
0.756
0.314
0.44
0.677
0.251
0.072
0.398
0.217
0.147
0.495
0.663
0.092
0.956
0.264
0.214
0.481
0.9
0.64
0.017
0.014
0.431
0.451
0.39
0.188
0.279
0.075
0.498
0.084
0.617
0.893
0.347
0.791
0.988
0.399
0.895
0.546
0.16
0.945
0.391
0.5
0.632
0.878
0.736
0.009
0.701
0.237
0.72
0.058
0.31
0.462
0.34
0.632
0.564
0.626
0.192
0.103
0.891
0.242
0.163
0.626
0.358
0.477
0.707
0.905
0.853
0.306
0.487
0.219
0.035
0.509
0.492
0.229
0.641
0.472
0.22
0.803
0.991
0.061
0.999
0.763
0.854
0.709
0.559
0.678
0.321
0.777
0.301
0.645
0.588
0.384
0.177
0.923
0.388
0.708
0.449
0.348
0.378
0.402
0.402
0.662
0.744
0.45
0.34
0.862
0.097
0.148
0.394
0.682
0.351
0.991
0.866
0.512
0.114
0.878
0.974
0.56
0.105
0.834
0.211
0.577
0.872
0.76
0.188
0.476
0.738
0.68
0.04
0.798
0.422
0.086
0.62
0.118
0.868
0.834
0.655
0.01
0.057
0.999
0.443
0.105
0.695
0.65
0.074
0.381
0.614
0.085
0.025
0.479
0.179
0.762
0.624
0.121
0.464
0.725
0.721
0.008
0.892
0.349
0.268
0.033
0.898
0.197
0.683
0.237
0.416
0.343
0.726
0.227
0.365
0.271
0.646
0.25
0.878
0.334
0.437
0.175
0.721
0.627
0.34
0.344
0.497
0.535
0.053
0.915
0.689
0.329
0.598
0.95
0.463
0.388
0.241
0.574
0.157
0.465
0.384
0.834
0.116
0.154
0.502
0.541
0.816
0.318
0.437
0.358
0.401
0.806
0.492
0.726
0.57
0.179
0.628
0.989
0.274
0.56
0.646
0.066
0.241
0.943
0.828
0.368
0.216
0.766
0.134
0.427
0.218
0.611
0.773
0.789
0.632
0.752
0.814
0.876
0.816
0.889
0.54
0.87
0.023
0.339
0.225
0.394
0.764
0.145
0.313
0.015
0.093
0.968
0.726
0.152
0.217
0.344
0.46
0.28
0.037
0.703
0.557
0.399
0.711
0.837
0.861
0.756
0.582
0.73
0.609
0.925
0.077
0.335
0.062
0.18
0.934
0.909
0.072
0.341
0.89
0.813
0.783
0.159
0.18
0.703
0.578
0.113
0.831
0.961
0.823
0.625
0.992
0.842
0.919
0.533
0.238
0.21
0.95
0.989
0.584
0.309
0.719
0.52
0.905
0.73
0.778
0.13
0.064
0.982
0.642
0.568
0.905
0.895
0.666
0.445
0.261
0.414
0.842
0.938
0.249
0.99
0.724
0.976
0.355
0.003
0.636
0.44
0.428
0.954
0.72
0.04
0.793
0.254
0.686
0.769
0.656
0.242
0.759
0.566
0.513
0.927
0.346
0.07
0.446
0.997
0.877
0.459
0.677
0.279
0.86
0.732
0.571
0.045
0.314
0.342
0.156
0.826
0.279
0.619
0.81
0.213
0.983
0.25
0.982
0.781
0.35
0.656
0.354
0.259
0.364
0.553
0.385
0.466
0.527
0.746
0.453
0.631
0.909
0.56
0.423
0.787
0.002
0.633
0.895
0.639
0.545
0.838
0.393
0.025
0.592
0.616
0.181
0.65
0.936
0.079
0.297
0.731
0.39
0.594
0.196
0.959
0.762
0.106
0.097
0.585
0.31
0.256
0.951
0.148
0.322
0.994
0.206
0.534
0.56
0.768
0.453
0.638
0.461
0.843
0.135
0.218
0.687
0.449
0.351
0.498
0.719
0.181
0.227
0.476
0.799
0.179
0.954
0.458
0.886
0.821
0.814
0.299
0.042
0.663
0.409
0.307
0.716
0.311
0.639
0.28
0.393
0.944
0.862
0.506
0.435
0.283
0.277
0.067
0.187
0.458
0.35
0.082
0.532
0.095
0.386
0.749
0.25
0.81
0.604
0.915
0.093
0.197
0.088
0.378
0.828
0.138
0.493
0.939
0.856
0.805
0.001
0.235
0.756
0.145
0.121
0.444
0.458
0.33
0.33
0.336
0.957
0.841
0.151
0.817
0.521
0.418
0.946
0.891
0.536
0.162
0.722
0.612
0.834
0.894
0.472
0.026
0.896
0.514
0.462
0.979
0.381
0.134
0.436
0.576
0.926
0.785
0.917
0.031
0.727
0.461
0.756
0.927
0.364
0.3
0.85
0.684
0.375
0.362
0.562
0.976
0.266
0.228
0.536
0.468
0.286
0.925
0.323
0.908
0.91
0.163
0.429
0.038
0.827
0.216
0.324
0.873
0.714
0.413
0.113
0.571
0.103
0.831
0.246
0.274
0.833
0.03
0.922
0.436
0.723
0.206
0.727
0.101
0.3
0.949
0.24
0.302
0.544
0.47
0.412
0.998
0.903
0.991
0.733
0.874
0.726
0.522
0.201
0.959
0.775
0.16
0.51
0.07
0.953
0.898
0.876
0.637
0.998
0.381
0.943
0.643
0.023
0.391
0.084
0.58
0.844
0.942
0.51
0.834
0.089
0.997
0.942
0.44
0.187
0.382
0.898
0.669
0.818
0.72
0.911
0.948
0.397
0.26
0.399
0.3
0.051
0.685
0.676
0.194
0.29
0.038
0.574
0.484
0.654
0.121
0.687
0.992
0.853
0.397
0.42
0.386
0.823
0.648
0.65
0.391
0.324
0.598
0.26
0.72
0.154
0.375
0.818
0.655
0.97
0.09
0.92
0.478
0.394
0.281
0.883
0.05
0.281
0.368
0.624
0.97
0.603
0.127
0.214
0.595
0.041
0.561
0.278
0.836
0.379
0.579
0.518
0.466
0.289
0.992
0.231
0.791
0.829
0.578
0.669
0.042
0.711
0.816
0.267
0.708
0.633
0.271
0.477
0.34
0.971
0.382
0.761
0.107
0.276
0.535
0.84
0.893
0.756
0.784
0.409
0.781
0.262
0.142
0.125
0.496
0.267
0.642
0.762
0.278
0.416
0.561
0.01
0.372
0.671
0.242
0.445
0.305
0.428
0.874
0.193
0.753
0.69
0.213
0.328
0.545
0.487
0.397
0.935
0.399
0.899
0.228
0.748
0.47
0.362
0.452
0.442
0.127
0.336
0.839
0.346
0.358
0.922
0.661
0.388
0.302
0.354
0.652
0.764
0.533
0.603
0.235
0.652
0.213
0.439
0.618
0.855
0.286
0.497
0.022
0.969
0.948
0.89
0.812
0.253
0.813
0.717
0.713
0.525
0.419
0.381
0.364
0.77
0.65
0.524
0.132
0.173
0.917
0.187
0.019
0.808
0.042
0.481
0.109
0.798
0.916
0.872
0.565
0.79
0.101
0.885
0.15
0.644
0.427
0.919
0.037
0.115
0.647
0.542
0.315
0.541
0.658
0.466
0.16
0.148
0.813
0.776
0.773
0.232
0.036
0.551
0.391
0.7
0.125
0.833
0.399
0.945
0.394
0.68
0.807
0.082
0.525
0.448
0.552
0.617
0.726
0.286
0.313
0.013
0.753
0.922
0.491
0.753
0.584
0.969
0.058
0.95
0.223
0.118
0.062
0.236
0.669
0.409
0.013
0.733
0.105
0.538
0.65
0.248
0.022
0.053
0.374
0.618
0.566
0.097
0.161
0.253
0.207
0.075
0.8
0.263
0.089
0.668
0.121
0.131
0.019
0.616
0.609
0.462
0.623
0.853
0.646
0.989
0.124
0.803
0.181
0.913
0.107
0.101
0.141
0.924
0.29
0.214
0.62
0.4
0.274
0.442
0.922
0.286
0.986
0.539
0.832
0.699
0.274
0.199
0.973
0.472
0.995
0.118
0.262
0.385
0.416
0.974
0.86
0.03
0.279
0.202
0.402
0.541
0.987
0.044
0.559
0.99
0.646
0.475
0.601
0.27
0.081
0.789
0.364
0.997
0.964
0.368
0.627
0.81
0.137
0.259
0.788
0.374
0.914
0.838
0.683
0.6
0.565
0.834
0.435
0.664
0.792
0.98
0.984
0.209
0.207
0.194
0.939
0.812
0.528
0.564
0.244
0.521
0.894
0.796
0.034
0.009
0.254
0.094
0.961
0.744
0.606
0.087
0.147
0.103
0.535
0.549
0.405
0.014
0.561
0.264
0.226
0.321
0.426
0.109
0.567
0.238
0.46
0.098
0.06
0.122
0.607
0.397
0.506
0.364
0.887
0.403
0.191
0.709
0.991
0.315
0.968
0.989
0.523
0.95
0.331
0.637
0.227
0.963
0.605
0.708
0.852
0.317
0.805
0.564
0.086
0.874
0.825
0.144
0.164
0.209
0.325
0.877
0.698
0.84
0.948
0.88
0.002
0.874
0.173
0.33
0.271
0.764
0.963
0.945
0.32
0.181
0.927
0.865
0.439
0.028
0.18
0.359
0.863
0.266
0.224
0.273
0.731
0.262
0.295
0.784
0.094
0.893
0.077
0.061
0.139
0.11
0.466
0.508
0.984
0.422
0.243
0.592
0.701
0.629
0.822
0.721
0.807
0.604
0.188
0.486
0.701
0.2
0.879
0.789
0.947
0.637
0.709
0.625
0.486
0.782
0.994
0.729
0.17
0.022
0.513
0.213
0.619
0.237
0.084
0.029
0.867
0.22
0.767
0.052
0.58
0.276
0.48
0.766
0.953
0.426
0.489
0.705
0.71
0.714
0.255
0.236
0.499
0.724
0.973
0.207
0.732
0.402
0.592
0.661
0.27
0.078
0.382
0.642
0.815
0.542
0.715
0.101
0.001
0.994
0.957
0.874
0.163
0.007
0.351
0.256
0.104
0.023
0.355
0.047
0.906
0.924
0.238
0.89
0.611
0.544
0.562
0.082
0.094
0.305
0.498
0.254
0.655
0.392
0.459
0.262
0.88
0.546
0.299
0.535
0.697
0.978
0.49
0.302
0.325
0.197
0.898
0.181
0.98
0.061
0.746
0.851
0.834
0.744
0.539
0.847
0.481
0.008
0.176
0.646
0.577
0.265
0.616
0.224
0.475
0.862
0.332
0.8
0.315
0.823
0.289
0.896
0.872
0.261
0.655
0.117
0.339
0.083
0.491
0.149
0.062
0.702
0.62
0.614
0.434
0.44
0.346
0.34
0.081
0.539
0.327
0.239
0.397
0.136
0.293
0.752
0.978
0.802
0.53
0.245
0.354
0.753
0.173
0.928
0.431
0.885
0.643
0.067
0.155
0.246
0.773
0.742
0.829
0.019
0.806
0.674
0.579
0.69
0.102
0.585
0.024
0.77
0.401
0.346
0.365
0.933
0.032
0.031
0.472
0.596
0.645
0.913
0.05
0.948
0.095
0.68
0.764
0.969
0.479
0.363
0.42
0.797
0.852
0.083
0.407
0.464
0.71
0.935
0.748
0.064
0.363
0.379
0.664
0.225
0.151
0.498
0.527
0.719
0.706
0.787
0.046
0.312
0.061
0.952
0.277
0.552
0.874
0.045
0.722
0.659
0.779
0.422
0.832
0.773
0.022
0.918
0.114
0.378
0.733
0.535
0.34
0.86
0.825
0.193
0.685
0.321
0.851
0.776
0.952
0.709
0.651
0.986
0.674
0.302
0.742
0.538
0.913
0.703
0.098
0.104
0.034
0.69
0.124
0.977
0.252
0.116
0.159
0.211
0.485
0.916
0.312
0.415
0.913
0.612
0.296
0.138
0.59
0.165
0.23
0.537
0.139
0.718
0.61
0.617
0.501
0.022
0.304
0.538
0.728
0.489
0.388
0.374
0.404
0.189
0.27
0.916
0.046
0.391
0.509
0.679
0.927
0.423
0.016
0.791
0.58
0.136
0.655
0.976
0.086
0.124
0.088
0.965
0.332
0.098
0.966
0.354
0.257
0.383
0.708
0.573
0.539
0.417
0.309
0.817
0.544
0.723
0.964
0.72
0.083
0.435
0.908
0.399
0.636
0.523
0.068
0.98
0.154
0.81
0.542
0.728
0.603
0.635
0.899
0.029
0.454
0.917
0.114
0.344
0.709
0.201
0.296
0.26
0.968
0.177
0.626
0.703
0.633
0.629
0.457
0.674
0.136
0.828
0.826
0.203
0.587
0.679
0.476
0.37
0.942
0.888
0.371
0.958
0.647
0.789
0.325
0.757
0.442
0.528
0.855
0.704
0.489
0.472
0.798
0.097
0.415
0.073
0.829
0.102
0.959
0.123
0.501
0.619
0.992
0.644
0.719
0.021
0.34
0.481
0.96
0.665
0.877
0.039
0.235
0.59
0.504
0.931
0.84
0.177
0.647
0.234
0.047
0.228
0.997
0.555
0.735
0.992
0.403
0.956
0.443
0.079
0.556
0.321
0.693
0.405
0.511
0.97
0.64
0.52
0.954
0.944
0.384
0.563
0.979
0.17
0.267
0.271
0.435
0.534
0.018
0.547
0.823
0.18
0.687
0.769
0.307
0.945
0.551
0.648
0.861
0.083
0.681
0.718
0.338
0.22
0.536
0.724
0.089
0.93
0.238
0.076
0.536
0.76
0.682
0.078
0.616
0.608
0.645
0.308
0.472
0.693
0.164
0.064
0.795
0.817
0.217
0.408
0.684
0.805
0.422
0.195
0.117
0.229
0.126
0.925
0.398
0.063
0.726
0.149
0.17
0.177
0.972
0.432
0.802
0.427
0.09
0.874
0.493
0.19
0.138
0.895
0.345
0.077
0.991
0.208
0.812
0.793
0.329
0.525
0.205
0.655
0.125
0.484
0.168
0.197
0.996
0.092
0.589
0.414
0.109
0.97
0.109
0.017
0.949
0.231
0.898
0.892
0.812
0.709
0.352
0.646
0.695
0.328
0.006
0.249
0.496
0.763
0.759
0.144
0.415
0.136
0.82
0.638
0.679
0.252
0.536
0.999
0.106
0.378
0.696
0.303
0.884
0.621
0.569
0.368
0.637
0.808
0.231
0.479
0.488
0.515
0.546
0.685
0.762
0.612
0.832
0.116
0.147
0.881
0.101
0.042
0.131
0.9
0.698
0.035
0.217
0.402
0.751
0.056
0.289
0.889
0.565
0.103
0.835
0.599
0.943
0.251
0.173
0.625
0.39
0.785
0.056
0.986
0.172
0.889
0.648
0.332
0.251
0.037
0.867
0.202
0.785
0.15
0.434
0.199
0.183
0.616
0.358
0.581
0.671
0.457
0.154
0.243
0.254
0.173
0.363
0.197
0.836
0.213
0.492
0.926
0.747
0.809
0.919
0.514
0.035
0.714
0.442
0.536
0.371
0.768
0.522
0.507
0.569
0.947
0.71
0.928
0.305
0.728
0.944
0.25
0.301
0.281
0.148
0.524
0.582
0.912
0.016
0.757
0.597
0.081
0.26
0.862
0.82
0.742
0.619
0.386
0.756
0.106
0.321
0.756
0.646
0.777
0.885
0.167
0.38
0.61
0.175
0.485
0.757
0.103
0.604
0.273
0.525
0.627
0.752
0.019
0.96
0.019
0.11
0.904
0.036
0.282
0.712
0.013
0.275
0.613
0.95
0.974
0.043
0.971
0.668
0.589
0.868
0.82
0.262
0.54
0.985
0.636
0.833
0.159
0.297
0.947
0.033
0.908
0.815
0.041
0.141
0.809
0.314
0.015
0.716
0.534
0.56
0.037
0.739
0.154
0.224
0.784
0.848
0.361
0.033
0.375
0.98
0.715
0.668
0.15
0.023
0.809
0.917
0.769
0.083
0.742
0.425
0.347
0.864
0.291
0.691
0.804
0.399
0.298
0.913
0.423
0.454
0.218
0.155
0.092
0.489
0.591
0.253
0.381
0.143
0.435
0.477
0.658
0.661
0.566
0.849
0.831
0.184
0.186
0.883
0.457
0.296
0.607
0.568
0.197
0.617
0.81
0.085
0.469
0.3
0.325
0.035
0.861
0.012
0.349
0.322
0.147
0.213
0.414
0.667
0.837
0.749
0.356
0.712
0.263
0.063
0.314
0.935
0.353
0.099
0.572
0.009
0.756
0.185
0.636
0.526
0.551
0.578
0.292
0.733
0.746
0.994
0.533
0.239
0.504
0.27
0.821
0.626
0.309
0.788
0.756
0.374
0.273
0.66
0.174
0.268
0.071
0.513
0.329
0.576
0.455
0.036
0.686
0.253
0.795
0.761
0.158
0.47
0.02
0.544
0.154
0.295
0.129
0.147
0.241
0.038
0.232
1
0.598
0.915
0.576
0.082
0.249
0.806
0.771
0.411
0.583
0.267
0.975
0.898
0.458
0.813
0.592
0.869
0.819
0.904
0.742
0.705
0.95
0.924
0.895
0.109
0.521
0.952
0.73
0.359
0.892
0.854
0.425
0.007
0.39
0.83
0.113
0.71
0.865
0.843
0.257
0.687
0.064
0.387
0.511
0.886
0.974
0.524
0.965
0.721
0.765
0.735
0.879
0.309
0.35
0.375
0.781
0.397
0.12
0.652
0.647
0.093
0.348
0.253
0.977
0.288
0.641
0.23
0.853
0.089
0.109
0.058
0.123
0.156
0.338
0.738
0.373
0.288
0.394
0.671
0.53
0.857
0.51
0.576
0.784
0.993
0.163
0.835
0.782
0.462
0.803
0.931
0.423
0.94
0.877
0.566
0.693
0.862
0.107
0.093
0.898
0.435
0.856
0.728
0.931
0.776
0.461
0.821
0.053
0.743
0.683
0.153
0.157
0.465
0.641
0.702
0.618
0.434
0.994
0.84
0.501
0.539
0.104
0.165
0.602
0.39
0.306
0.174
0.803
0.436
0.367
0.085
0.247
0.75
0.642
0.427
0.201
0.898
0.554
0.725
0.889
0.331
0.819
0.46
0.703
0.227
0.566
0.275
0.259
0.115
0.637
0.429
0.587
0.49
0.681
0.84
0.662
0.691
0.118
0.141
0.34
0.12
0.165
0.329
0.119
0.916
0.777
0.246
0.669
0.634
0.962
0.752
0.758
0.106
0.974
0.657
0.428
0.612
0.415
0.595
0.072
0.704
0.234
0.625
0.213
0.602
0.614
0.279
0.674
0.735
1
0.424
0.734
0.812
0.346
0.34
0.197
0.314
0.029
0.703
0.467
0.787
0.142
0.309
0.931
0.127
0.427
0.699
0.607
0.74
0.35
0.17
0.78
0.726
0.121
0.33
0.087
0.035
0.702
0.324
0.624
0.863
0.108
0.687
0.102
0.658
0.096
0.183
0.506
0.538
0.312
0.556
0.255
0.086
0.33
0.819
0.268
0.154
0.715
0.399
0.351
0.686
0.888
0.294
0.641
0.954
0.773
0.735
0.84
0.446
0.454
0.853
0.031
0.386
0.74
0.425
0.955
0.994
0.848
0.072
0.334
0.001
0.248
0.992
0.592
0.201
0.718
0.436
0.744
0.333
0.814
0.76
0.107
0.772
0.148
0.109
0.818
0.677
0.059
0.96
0.144
0.279
0.109
0.168
0.628
0.241
0.799
0.532
0.36
0.241
0.14
0.709
0.986
0.253
0.759
0.514
0.837
0.863
0.739
0.032
0.945
0.554
0.38
0.863
0.289
0.058
0.47
0.64
0.011
0.231
0.944
0.427
0.96
0.652
0.43
0.24
0.102
0.296
0.299
0.887
0.871
0.32
0.399
0.054
0.861
0.522
0.314
0.727
0.695
0.188
0.721
0.337
0.914
0.853
0.05
0.599
0.247
0.335
0.772
0.936
0.102
0.017
0.441
0.578
0.816
0.201
0.88
0.734
0.707
0.844
0.672
0.747
0.742
0.923
0.594
0.494
0.227
0.364
0.201
0.182
0.726
0.701
0.052
0.47
0.737
0.811
0.813
0.996
0.79
0.278
0.015
0.043
0.8
0.573
0.771
0.642
0.148
0.797
0.965
0.926
0.595
0.281
0.337
0.097
0.124
0.338
0.952
0.089
0.429
0.126
0.339
0.129
0.418
0.248
0.528
0.392
0.621
0.428
0.355
0.575
0.996
0.469
0.184
0.767
0.948
0.186
0.815
0.919
0.381
0.29
0.657
0.64
0.147
0.816
0.905
0.532
0.921
0.016
0.138
0.57
0.625
0.48
0.223
0.394
0.696
0.245
0.235
0.189
0.269
0.462
0.343
0.691
0.49
0.67
0.47
0.525
0.923
0.5
0.362
0.098
0.693
0.32
0.316
0.208
0.233
0.558
0.554
0.186
0.38
0.557
0.489
0.327
0.266
0.762
0.689
0.611
0.52
0.708
0.972
0.955
0.509
0.497
0.578
0.275
0.891
0.809
0.268
0.665
0.338
0.648
0.588
0.062
0.969
0.573
0.014
0.831
0.704
0.208
0.186
0.221
0.007
0.646
0.985
0.473
0.992
0.07
0.235
0.487
0.623
0.858
0.853
0.309
0.323
0.922
0.683
0.315
0.937
0.39
0.171
0.174
0.474
0.994
0.213
0.343
0.412
0.635
0.091
0.326
0.375
0.818
0.759
0.143
0.653
0.106
0.651
0.723
0.368
0.084
0.379
0.251
0.976
0.099
0.961
0.931
0.295
0.595
0.917
0.626
0.966
0.095
0.613
0.269
0.415
0.872
0.34
0.152
0.129
0.913
0.441
0.293
0.759
0.923
0.408
0.571
0.843
0.908
0.648
0.336
0.322
0.147
0.34
0.272
0.992
0.468
0.997
0.322
0.157
0.32
0.455
0.121
0.805
0.907
0.344
0.655
0.043
0.331
0.861
0.324
0.083
0.079
0.194
0.412
0.641
0.683
0.449
0.995
0.265
0.32
0.303
0.04
0.144
0.429
0.609
0.111
0.796
0.398
0.598
0.316
0.448
0.388
0.731
0.632
0.62
0.106
0.19
0.452
0.482
0.13
0.653
0.259
0.904
0.906
0.038
0.676
0.446
0.913
0.014
0.382
0.388
0.341
0.179
0.739
0.713
0.598
0.608
0.631
0.992
0.099
0.059
0.408
0.567
0.435
0.446
0.285
0.5
0.574
0.667
0.62
0.65
0.021
0.688
0.801
0.992
0.913
0.936
0.39
0.794
0.968
0.987
0.153
0.644
0.562
0.436
0.387
0.495
0.567
0.556
0.938
0.799
0.625
0.282
0.194
0.972
0.234
0.237
0.85
0.736
0.681
0.906
0.712
0.271
0.006
0.986
0.011
0.815
0.234
0.531
0.449
0.528
0.501
0.905
0.939
0.293
0.004
0.629
0.367
0.938
0.965
0.897
0.664
0.717
0.439
0.392
0.963
0.051
0.461
0.623
0.433
0.664
0.812
0.684
0.382
0.137
0.183
0.484
0.112
0.366
0.352
0.054
0.39
0.714
0.794
0.478
0.628
0.718
0.389
0.714
0.058
0.846
0.316
0.63
0.013
0.995
0.453
0.731
0.673
0.142
0.669
0.893
0.856
0.579
0.929
0.909
0.97
0.567
0.187
0.975
0.643
0.222
0.104
0.694
0.919
0.988
0.6
0.825
0.527
0.06
0.225
0.214
0.319
0.857
0.324
0.849
0.122
0.177
0.796
0.915
0.687
0.793
0.942
0.48
0.385
0.559
0.529
0.54
0.103
0.201
0.982
0.009
0.417
0.502
0.224
0.295
0.77
0.717
0.33
0.079
0.236
0.832
0.921
0.711
0.765
0.103
0.064
0.775
0.249
0.098
0.556
0.379
0.863
0.418
0.713
0.711
0.735
0.76
0.461
0.18
0.027
0.574
0.108
0.98
0.601
0.179
0.297
0.272
0.676
0.525
0.15
0.531
0.379
0.559
0.399
0.206
0.292
0.867
0.44
0.831
0.122
0.052
0.232
0.591
0.673
0.812
0.326
0.867
0.76
0.612
0.566
0.198
0.358
0.368
0.291
0.408
0.564
0.887
0.155
0.561
0.49
0.251
0.908
0.806
0.188
0.341
0.074
0.006
0.82
0.86
0.876
0.324
0.682
0.918
0.131
0.127
0.004
0.846
0.877
0.002
0.429
0.802
0.562
0.924
0.472
0.511
0.748
0.472
0.114
0.375
0.959
0.576
0.705
0.091
0.303
0.079
0.995
0.867
0.318
0.177
0.844
0.233
0.766
0.673
0.814
0.864
0.339
0.267
0.575
0.282
0.927
0.64
0.92
0.495
0.163
0.97
0.118
0.942
0.165
0.534
0.691
0.637
0.604
0.205
0.844
0.46
0.69
0.04
0.569
0.941
0.74
0.65
0.712
0.104
0.149
0.242
0.027
0.295
0.103
0.443
0.298
0.474
0.239
0.789
0.111
0.01
0.02
0.143
0.533
0.562
0.916
0.143
0.447
0.293
0.752
0.961
0.342
0.886
0.404
0.339
0.298
0.92
0.061
0.081
0.932
0.844
0.455
0.341
0.292
0.7
0.114
0.391
0.977
0.403
0.482
0.663
0.836
0.674
0.893
0.084
0.577
0.26
0.777
0.721
0.856
0.326
0.505
0.363
0.39
0.73
0.252
0.511
0.156
0.463
0.578
0.689
0.465
0.278
0.281
0.489
0.961
0.515
0.074
0.915
0.884
0.291
0.507
0.913
0.184
0.178
0.291
0.632
0.067
0.04
0.281
0.242
0.771
0.978
0.376
0.024
0.211
0.632
0.337
0.228
0.218
0.053
0.133
0.626
0.456
0.721
0.468
0.559
0.934
0.869
0.304
0.105
0.341
0.575
0.894
0.29
0.857
0.79
0.331
0.477
0.327
0.012
0.182
0.394
0.587
0.835
0.463
0.094
0.942
0.155
0.753
0.021
0.994
0.324
0.792
0.472
0.56
0.698
0.482
0.149
0.796
0.272
0.813
0.165
0.293
0.338
0.827
0.784
0.107
0.958
0.313
0.013
0.693
0.371
0.349
0.152
0.111
0.697
0.75
0.275
0.33
0.265
0.553
0.025
0.544
0.19
0.115
0.265
0.844
0.057
0.325
0.514
0.967
0.988
0.351
0.237
0.283
0.851
0.29
0.973
0.552
0.998
0.731
0.13
0.018
0.549
0.241
0.03
0.091
0.128
0.989
0.809
0.942
0.14
0.417
0.085
0.277
0.243
0.303
0.098
0.716
0.062
0.269
0.817
0.915
0.886
0.891
0.99
0.416
0.074
0.738
0.707
0.795
0.361
0.968
0.792
0.29
0.499
0.196
0.315
0.088
0.059
0.076
0.539
0.845
0.249
0.932
0.212
0.63
0.304
0.497
0.724
0.645
0.877
0.828
0.4
0.291
0.813
0.066
0.65
0.351
0.644
0.854
0.278
0.666
0.592
0.733
0.745
0.748
0.597
0.74
0.203
0.512
0.215
0.487
0.554
0.542
0.304
0.794
0.328
0.391
0.07
0.095
0.661
0.675
0.968
0.596
0.357
0.222
0.509
0.966
0.7
0.271
0.745
0.725
0.17
0.673
0.275
0.581
0.518
0.685
0.558
0.812
0.993
0.522
0.361
0.852
0.55
0.924
0.881
0.959
0.229
0.43
0.371
0.163
0.693
0.403
0.202
0.559
0.309
0.587
0.955
0.468
0.271
0.158
0.974
0.285
0.451
0.203
0.032
0.328
0.925
0.674
0.049
0.034
0.309
0.865
0.955
0.23
0.586
0.943
0.131
0.073
0.652
0.901
0.835
0.973
0.498
0.782
0.083
0.725
0.519
0.444
0.092
0.682
0.633
0.564
0.105
0.74
0.452
0.621
0.4
0.063
0.456
0.1
0.07
0.803
0.324
0.382
0.819
0.606
0.667
0.047
0.742
0.235
0.966
0.556
0.439
0.066
0.002
0.606
0.187
0.004
0.66
0.111
0.416
0.964
0.989
0.316
0.351
0.684
0.212
0.472
0.84
0.966
0.675
0.832
0.104
0.695
0.111
0.252
0.334
0.812
0.22
0.401
0.482
0.303
0.05
0.112
0.289
0.857
0.235
0.212
0.169
0.553
0.601
0.342
0.659
0.761
0.282
0.65
0.041
0.935
0.779
0.44
0.7
0.508
0.614
0.617
0.62
0.926
0.457
0.391
0.253
0.811
0.905
0.053
0.298
0.697
0.588
0.632
0.909
0.382
0.291
0.979
0.742
0.895
0.426
0.153
0.05
0.513
0.95
0.871
0.437
0.841
0.033
0.747
0.119
0.103
0.657
0.939
0.596
0.111
0.59
0.4
0.291
0.31
0.133
0.071
0.531
0.69
0.52
0.757
0.637
0.319
0.413
0.567
0.064
0.395
0.428
0.991
0.103
0.354
0.675
0.636
0.896
0.264
0.013
0.105
0.078
0.629
0.282
0.886
0.048
0.055
0.517
0.795
0.152
0.251
0.438
0.33
0.426
0.764
0.957
0.336
0.769
0.198
0.472
0.141
0.94
0.824
0.394
0.798
0.334
0.641
0.627
0.943
0.12
0.043
0.094
0.691
0.254
0.683
0.614
0.731
0.677
0.822
0.874
0.087
0.588
0.347
0.29
0.131
0.666
0.191
0.962
0.143
0.082
0.291
0.381
0.132
0.599
0.052
0.587
0.455
0.871
0.21
0.531
0.271
0.298
0.246
0.591
0.158
0.93
0.76
0.078
0.983
0.049
0.208
0.203
0.99
0.876
0.467
0.151
0.157
0.667
0.145
0.401
0.733
0.34
0.313
0.831
0.787
0.857
0.975
0.77
0.097
0.527
0.8
0.781
0.613
0.693
0.762
0.478
0.134
0.976
0.604
0.004
0.039
0.4
0.808
0.003
0.873
0.476
0.055
0.591
0.48
0.33
0.881
0.757
0.529
0.64
0.488
0.483
0.836
0.568
0.927
0.184
0.461
0.836
0.81
0.06
0.014
0.199
0.572
0.711
0.12
0.559
0.299
0.136
0.683
0.832
0.964
0.956
0.561
0.759
0.682
0.089
0.525
0.675
0.618
0.369
0.407
0.72
0.248
0.977
0.689
0.876
0.383
0.48
0.297
0.723
0.265
0.262
0.14
0.673
0.431
0.509
0.711
0.381
0.898
0.577
0.365
0.5
0.279
0.378
0.885
0.567
0.902
0.533
0.639
0.989
0.498
0.027
0.571
0.092
0.935
0.982
0.853
0.596
0.592
0.274
0.564
0.163
0.409
0.998
0.269
0.135
0.98
0.482
0.586
0.864
0.722
0.605
0.521
0.704
0.856
0.487
0.342
0.365
0.442
0.465
0.742
0.31
0.334
0.325
0.216
0.249
0.017
0.889
0.384
0.514
0.92
0.531
0.852
0.917
0.484
0.598
0.622
0.904
0.992
0.551
0.046
0.553
0.185
0.163
0.009
0.197
0.532
0.589
0.104
0.38
0.034
0.831
0.855
0.503
0.809
0.288
0.408
0.224
0.468
0.609
0.654
0.903
0.828
0.172
0.804
0.072
0.149
0.888
0.181
0.909
0.305
0.319
0.352
0.228
0.848
0.883
0.148
0.96
0.105
0.351
0.985
0.984
0.658
0.306
0.131
0.528
0.54
0.234
0.395
0.094
0.829
0.899
0.854
0.995
0.082
0.546
0.96
0.796
0.139
0.935
0.211
0.827
0.868
0.377
0.965
0.302
0.949
0.732
0.178
0.434
0.048
0.413
0.719
0.562
0.698
0.09
0.071
0.228
0.272
0.682
0.015
0.078
0.365
0.976
0.605
0.51
0.654
0.686
0.353
0.446
0.645
0.653
0.815
0.047
0.392
0.671
0.573
0.751
0.977
0.744
0.106
0.755
0.595
0.281
0.517
0.155
0.577
0.997
0.009
0.931
0.575
0.773
0.776
0.249
0.123
0.433
0.806
0.054
0.683
0.234
0.616
0.736
0.331
0.356
0.905
0.476
0.817
0.243
0.973
0.089
0.561
0.877
0.6
0.712
0.485
0.313
0.37
0.036
0.985
0.704
0.021
0.059
0.61
0.378
0.076
0.982
0.286
0.201
0.886
0.437
0.658
0.411
0.638
0.973
0.872
0.632
0.606
0.604
0.553
0.845
0.506
0.429
0.304
0.595
0.567
0.279
0.182
0.498
0.259
0.954
0.051
0.291
0.728
0.989
0.545
0.329
0.272
0.698
0.672
0.235
0.936
0.332
0.111
0.316
0.388
0.695
0.322
0.939
0.154
0.503
0.529
0.692
0.786
0.213
0.26
0.775
0.102
0.939
0.594
0.07
0.91
0.43
0.954
0.804
0.168
0.308
0.596
0.217
0.271
0.661
0.275
0.098
0.072
0.974
0.352
0.147
0.694
0.435
0.94
0.529
0.82
0.297
0.604
0.882
0.811
0.913
0.767
0.11
0.701
0.113
0.292
0.395
0.058
0.723
0.721
0.843
0.882
0.229
0.611
0.806
0.114
0.22
0.704
0.904
0.241
0.55
0.334
0.934
0.371
0.703
0.55
0.723
0.948
0.215
0.181
0.258
0.268
0.753
0.776
0.716
0.212
0.017
0.347
0.427
0.734
0.078
0.055
0.739
0.507
0.58
0.407
0.453
0.713
0.74
0.016
0.763
0.974
0.026
0.341
0.178
0.379
0.766
0.245
0.827
0.069
0.68
0.812
0.433
0.786
0.367
0.893
0.365
0.28
0.269
0.702
0.189
0.358
0.582
0.409
0.45
0.828
0.332
0.773
0.044
0.251
0.91
0.568
0.453
0.372
0.673
0.638
0.547
0.256
0.327
0.094
0.399
0.848
0.46
0.461
0.915
0.86
0.355
0.937
0.197
0.71
0.852
0.707
0.842
0.784
0.693
0.697
0.324
0.989
0.164
0.695
0.575
0.014
0.312
0.847
0.327
0.237
0.228
0.336
0.737
0.203
0.869
0.615
0.93
0.385
0.355
0.147
0.673
0.203
0.242
0.451
0.54
0.535
0.157
0.01
0.632
0.233
0.809
0.119
0.27
0.218
0.189
0.54
0.28
0.181
0.952
0.682
0.548
0.028
0.483
0.414
0.585
0.852
0.41
0.535
0.657
0.426
0.479
0.958
0.442
0.557
0.009
0.669
0.389
0.119
0.904
0.846
0.584
0.462
0.822
0.435
0.372
0.146
0.982
0.467
0.078
0.483
0.492
0.258
0.721
0.783
0.438
0.167
0.276
0.483
0.125
0.541
0.848
0.069
0.427
0.068
0.831
0.57
0.294
0.977
0.51
0.522
0.399
0.162
0.149
0.362
0.15
0.189
0.495
0.429
0.078
0.98
0.206
0.959
0.119
0.688
0.715
0.124
0.343
0.839
0.991
0.67
0.355
0.866
0.032
0.648
0.479
0.971
0.226
0.419
0.217
0.488
0.071
0.62
0.507
0.057
0.346
0.275
0.077
0.884
0.747
0.4
0.469
0.937
0.59
0.202
0.919
0.89
0.829
0.065
0.945
0.303
0.997
0.919
0.601
0.587
0.231
0.911
0.67
0.364
0.966
0.658
0.254
0.198
0.128
0.464
0.072
0.711
0.225
0.867
0.223
0.354
0.622
0.894
0.74
0.955
0.637
0.087
0.861
0.109
0.685
0.525
0.687
0.747
0.671
0.422
0.128
0.686
0.556
0.107
0.786
0.659
0.88
0.921
0.476
0.694
0.56
0.143
0.931
0.501
0.15
0.288
0.475
0.915
0.389
0.196
0.693
0.727
0.776
0.59
0.531
0.157
0.965
0.521
0.958
0.766
0.083
0.729
0.309
0.279
0.974
0.798
0.903
0.929
0.046
0.568
0.544
0.88
0.543
0.774
0.105
0.627
0.877
0.193
0.966
0.753
0.81
0.527
0.536
0.416
0.987
0.312
0.512
0.325
0.525
0.22
0.54
0.3
0.43
0.244
0.72
0.662
0.34
0.781
0.853
0.9
0.104
0.068
0.971
0.303
0.551
0.064
0.034
0.945
0.19
0.492
0.698
0.806
0.647
0.326
0.251
0.021
0.242
0.901
0.596
0.715
0.89
0.315
0.869
0.579
0.484
0.187
0.184
0.433
0.453
0.032
0.95
0.896
0.031
0.247
0.715
0.73
0.575
0.637
0.563
0.438
0.855
0.716
0.815
0.6
0.797
0.98
0.208
0.481
0.871
0.414
0.605
0.994
0.732
0.167
0.915
0.399
0.744
0.739
0.295
0.793
0.601
0.663
0.655
0.41
0.098
0.905
0.406
0.915
0.423
0.73
0.093
0.282
0.861
0.494
0.932
0.041
0.01
0.018
0.086
0.952
0.261
0.543
0.83
0.794
0.828
0.103
0.821
0.217
0.663
0.944
0.812
0.828
0.085
0.285
0.652
0.027
0.972
0.164
0.762
0.399
0.031
0.614
0.691
0.492
0.167
0.005
0.207
0.615
0.304
0.678
0.868
0.9
0.806
0.387
0.772
0.141
0.401
0.034
0.194
0.258
0.503
0.281
0.757
0.892
0.052
0.042
0.079
0.621
0.589
0.754
0.643
0.946
0.299
0.355
0.577
0.193
0.696
0.832
0.46
0.399
0.853
0.096
0.702
0.353
0.027
0.327
0.482
0.956
0.553
0.797
0.987
0.804
0.912
0.112
0.262
0.938
0.299
0.878
0.973
0.692
0.301
0.603
0.695
0.605
0.504
0.284
0.163
0.299
0.781
0.291
0.634
0.108
0.993
0.172
0.759
0.014
0.066
0.286
0.679
0.871
0.058
0.093
0.955
0.155
0.619
0.084
0.916
0.886
0.826
0.6
0.476
0.145
0.54
0.363
0.178
0.665
0.012
0.863
0.595
0.918
0.199
0.802
0.993
0.557
0.727
0.472
0.682
0.644
0.266
0.249
0.582
0.67
0.683
0.862
0.591
0.957
0.375
0.307
0.182
0.542
0.346
0.609
0.396
0.379
0.529
0.085
0.619
0.507
0.085
0.755
0.723
0.487
0.227
0.209
0.383
0.222
0.175
0.385
0.547
0.005
0.483
0.665
0.351
0.197
0.89
0.38
0.721
0.827
0.589
0.842
0.489
0.973
0.119
0.692
0.216
0.349
0.047
0.237
0.838
0.436
0.725
0.519
0.508
0.181
0.797
0.515
0.976
0.861
0.827
0.245
0.589
1
0.521
0.214
0.065
0.705
0.864
0.497
0.784
0.96
0.347
0.663
0.132
0.427
0.579
0.142
0.505
0.281
0.092
0.013
0.012
0.365
0.301
0.548
0.057
0.043
0.63
0.08
0.491
0.718
0.118
0.784
0.054
0.368
0.7
0.317
0.885
0.15
0.54
0.722
0.885
0.666
0.959
0.373
0.011
0.264
0.054
0.694
0.639
0.522
0.451
0.963
0.01
0.7
0.681
0.776
0.857
0.232
0.177
0.753
0.448
0.708
0.634
0.077
0.652
0.98
0.271
0.132
0.925
0.087
0.988
0.328
0.926
0.32
0.988
0.786
0.712
0.316
0.794
0.422
0.831
0.364
0.282
0.487
0.095
0.369
0.762
0.034
0.838
0.58
0.144
0.772
0.714
0.978
0.048
0.05
0.059
0.689
0.225
0.335
0.718
0.181
0.007
0.408
0.582
0.027
0.318
0.159
0.016
0.374
0.242
0.398
0.611
0.771
0.397
0.144
0.495
0.982
0.775
0.475
0.067
0.874
0.494
0.091
0.252
0.938
0.549
0.292
0.75
0.633
0.283
0.304
0.407
0.876
0.629
0.899
0.13
0.93
0.767
0.138
0.359
0.291
0.307
0.523
0.306
0.83
0.714
0.858
0.651
0.794
0.041
0.613
0.352
0.308
0.381
0.18
0.324
0.126
0.816
0.566
0.636
0.738
0.802
0.892
0.907
0.192
0.59
0.905
0.595
0.506
0.726
0.077
0.809
0.794
0.511
0.719
0.303
0.451
0.758
0.43
0.999
0.212
0.638
0.194
0.021
0.771
0.633
0.751
0.503
0.887
0.995
0.252
0.011
0.792
0.686
0.621
0.101
0.94
0.87
0.11
0.884
0.912
0.544
0.991
0.856
0.39
0.466
0.375
0.648
0.528
0.618
0.863
0.062
0.053
0.726
0.64
0.653
0.373
0.206
0.805
0.971
0.734
0.775
0.573
0.307
0.518
0.692
0.015
0.691
0.85
0.581
0.46
0.874
0.556
0.542
0.17
0.39
0.698
0.252
0.218
0.953
0.61
0.937
0.834
0.543
0.441
0.111
0.712
0.079
0.925
0.756
0.207
0.535
0.067
0.667
0.891
0.591
0.694
0.688
0.864
0.952
0.144
0.419
0.187
0.906
0.259
1
0.63
0.663
0.914
0.102
0.263
0.648
0.73
0.443
0.843
0.007
0.016
0.83
0.925
0.497
0.156
0.709
0.019
0.82
0.736
0.508
0.38
0.228
0.945
0.453
0.979
0.438
0.478
0.705
0.201
0.726
0.74
0.681
0.05
0.355
0.833
0.137
0.607
0.486
0.5
0.689
0.513
0.332
0.197
0.174
0.802
0.738
0.991
0.026
0.612
0.406
0.238
0.239
0.575
0.756
0.621
0.731
0.864
0.841
0.3
0.181
0.355
0.185
0.947
0.892
0.568
0.29
0.8
0.154
0.105
0.901
0.665
0.121
0.874
0.992
0.259
0.797
0.966
0.922
0.794
0.871
0.424
0.184
0.167
0.925
0.344
0.479
0.321
0.079
0.103
0.651
0.241
0.55
0.442
0.989
0.008
0.401
0.3
0.251
0.687
0.386
0.058
0.608
0.681
0.67
0.516
0.47
0.87
0.612
0.403
0.976
0.979
0.137
0.678
0.21
0.423
0.278
0.612
0.96
0.461
0.716
0.533
0.191
0.892
0.283
0.393
0.682
0.768
0.876
0.243
0.572
0.849
0.614
0.475
0.47
0.864
0.26
0.999
0.739
0.637
0.313
0.73
0.361
0.671
0.714
0.489
0.563
0.729
0.063
0.475
0.809
0.653
0.127
0.333
0.431
0.557
0.24
0.557
0.144
0.789
0.24
0.168
0.026
0.859
0.723
0.713
0.617
0.566
0.73
0.067
0.355
0.899
0.244
0.526
0.11
0.879
0.379
0.265
0.234
0.9
0.228
0.208
0.057
0.101
0.701
0.318
0.961
0.672
0.627
0.086
0.882
0.758
0.479
0.375
0.035
0.228
0.561
0.473
0.159
0.312
0.956
0.399
0.522
0.787
0.283
0.884
0.287
0.537
0.807
0.605
0.803
0.651
0.181
0.46
0.629
0.074
0.429
0.089
0.443
0.668
0.065
0.641
0.317
0.409
0.554
0.81
0.226
0.983
0.046
0.019
0.872
0.727
0.848
0.375
0.694
0.825
0.541
0.557
0.413
0.316
0.973
0.043
0.51
0.673
0.509
0.216
0.667
0.942
0.838
0.671
0.013
0.578
0.12
0.046
0.228
0.119
0.862
0.348
0.852
0.695
0.309
0.958
0.011
0.983
0.35
0.121
0.96
0.396
0.094
0.37
0.265
0.284
0.972
0.916
0.821
0.266
0.036
0.04
0.649
0.622
0.592
0.789
0.838
0.375
0.635
0.779
0.462
0.522
0.594
0.807
0.36
0.492
0.272
0.257
0.581
0.63
0.694
0.935
0.065
0.832
0.479
0.743
0.724
0.883
0.623
0.556
0.035
0.489
0.527
0.797
0.874
0.295
0.76
0.909
0.124
0.548
0.791
0.56
0.603
0.889
0.694
0.606
0.507
0.599
0.531
0.982
0.153
0.31
0.823
0.268
0.984
0.933
0.442
0.105
0.898
0.404
0.456
0.924
0.912
0.727
0.852
0.689
0.696
0.466
0.728
0.34
0.29
0.181
0.465
0.189
0.584
0.382
0.208
0.16
0.854
0.467
0.43
0.775
0.414
0.141
0.56
0.768
0.595
0.822
0.623
0.265
0.577
0.598
0.325
0.411
0.92
0.148
0.142
0.019
0.059
0.849
0.531
0.959
0.381
0.808
0.438
0.89
0.804
0.449
0.661
0.896
0.764
0.47
0.396
0.867
0.701
0.004
0.368
0.954
0.904
0.123
0.123
0.746
0.71
0.4
0.239
0.581
0.992
0.139
0.693
0.668
0.061
0.807
0.031
0.352
0.405
0.564
0.508
0.202
0.669
0.4
0.633
0.856
0.291
0.644
0.192
0.092
0.038
0.727
0.556
0.077
0.777
0.756
0.39
0.399
0.641
0.576
0.302
0.482
0.9
0.022
0.941
0.02
0.14
0.679
0.205
0.658
0.336
0.385
0.373
0.39
0.012
0.75
0.604
0.359
0.506
0.033
0.602
0.417
0.095
0.394
0.674
0.015
0.14
0.107
0.828
0.413
0.187
0.712
0.744
0.879
0.968
0.872
0.428
0.014
0.772
0.086
0.252
0.255
0.37
0.204
0.61
0.796
0.255
0.722
0.524
0.103
0.793
0.428
0.965
0.553
0.609
0.861
0.542
0.022
0.45
0.153
0.898
0.797
0.109
0.197
0.6
0.21
0.991
0.646
0.324
0.589
0.19
0.944
0.604
0.764
0.845
0.247
0.02
0.172
0.734
0.722
0.205
0.963
0.685
0.504
0.216
0.656
0.123
0.719
0.608
0.185
0.798
0.018
0.679
0.477
0.417
0.036
0.132
0.103
0.596
0.685
0.283
0.381
0.756
0.441
0.485
0.28
0.794
0.249
0.166
0.766
0.479
0.414
0.568
0.82
0.421
0.057
0.915
0.99
0.698
0.098
0.715
0.549
0.984
0.273
0.983
0.779
0.817
0.112
0.271
0.97
0.7
0.248
0.507
0.019
0.593
0.145
0.648
0.416
0.705
0.086
0.914
0.831
0.439
0.154
0.72
0.397
0.985
0.492
0.171
0.302
0.444
0.912
0.219
0.862
0.588
0.5
0.626
0.609
0.394
0.308
0.184
0.304
0.141
0.037
0.891
0.579
0.9
0.291
0.801
0.205
0.596
0.651
0.23
0.444
0.347
0.686
0.163
0.456
0.535
0.251
0.948
0.019
0.486
0.313
0.332
0.889
0.038
0.583
0.348
0.355
0.16
0.451
0.303
0.712
0.213
0.597
0.305
0.559
0.479
0.379
0.664
0.443
0.467
0.655
0.798
0.409
0.692
0.872
0.194
0.045
0.414
0.725
0.715
0.902
0.048
0.318
0.845
0.597
0.452
0.096
0.615
0.474
0.775
0.933
0.008
0.124
0.564
0.928
0.973
0.634
0.316
0.767
0.571
0.19
0.729
0.401
0.603
0.059
0.486
0.376
0.856
0.96
0.106
0.739
0.605
0.788
0.305
0.85
0.509
0.293
0.027
0.625
0.792
0.153
0.087
0.479
0.105
1
0.112
0.516
0.605
0.208
0.719
0.738
0.518
0.494
0.908
0.709
0.18
0.65
0.342
0.428
0.373
0.45
0.682
0.74
0.157
0.861
0.385
0.602
0.075
0.05
0.195
0.182
0.704
0.345
0.737
0.726
0.497
0.891
0.328
0.33
0.111
0.224
0.628
0.878
0.02
0.33
0.673
0.649
0.016
0.39
0.681
0.895
0.767
0.934
0.31
0.44
0.918
0.201
0.982
0.063
0.125
0.409
0.109
0.414
0.046
0.043
0.693
0.498
0.685
0.44
0.443
0.801
0.546
0.844
0.07
0.4
0.553
0.396
0.041
0.788
0.58
0.841
0.501
0.478
0.684
0.45
0.044
0.898
0.541
0.089
0.325
0.834
0.308
0.229
0.349
0.721
0.102
0.04
0.574
0.184
0.612
0.975
0.217
0.866
0.082
0.427
0.545
0.833
0.081
0.205
0.083
0.818
0.542
0.301
0.84
0.422
0.584
0.405
0.518
0.852
0.146
0.023
0.761
0.057
0.708
0.047
0.902
0.03
0.322
0.423
0.992
0.727
0.924
0.119
0.917
0.163
0.103
0.753
0.441
0.365
0.066
0.248
0.864
0.657
0.869
0.417
0.714
0.483
0.13
0.66
0.805
0.939
0.229
0.023
0.054
0.676
1
0.021
0.836
0.948
0.396
0.166
0.746
0.201
0.632
0.725
0.018
0.908
0.674
0.682
0.994
0.826
0.105
0.008
0.247
0.732
0.166
0.938
0.919
0.79
0.031
0.266
0.966
0.747
0.838
0.677
0.724
0.48
0.403
0.594
0.332
0.856
0.504
0.909
0.789
0.355
0.662
0.388
0.953
0.419
0.948
0.409
0.474
0.463
0.832
0.259
0.589
0.169
0.399
0.632
0.925
0.136
0.509
0.491
0.08
0.971
0.512
0.24
0.749
0.93
0.209
0.696
0.493
0.836
0.189
0.404
0.246
0.115
0.195
0.523
0.852
0.226
0.91
0.36
0.001
0.777
0.62
0.816
0.861
0.945
0.381
0.178
0.957
0.995
0.934
0.964
0.209
0.651
0.517
0.699
0.925
0.599
0.493
0.01
0.526
0.647
0.502
0.223
0.063
0.083
0.929
0.62
0.969
0.597
0.99
0.918
0.312
0.647
0.391
0.012
0.029
0.133
0.441
0.642
0.125
0.796
0.219
0.008
0.938
0.215
0.363
0.102
0.912
0.443
0.824
0.615
0.112
0.321
0.067
0.687
0.58
0.162
0.014
0.216
0.311
0.405
0.9
0.631
0.666
0.415
0.909
0.32
0.624
0.875
0.44
0.267
0.163
0.28
0.178
0.685
0.759
0.555
0.652
0.135
0.095
0.936
0.848
0.272
0.634
0.058
0.805
0.038
0.107
0.595
0.408
0.853
0.865
0.422
0.601
0.4
0.674
0.079
0.689
0.375
0.042
0.901
0.667
0.002
0.115
0.807
0.256
0.689
0.819
0.324
0.259
0.67
0.942
0.833
0.351
0.389
0.944
0.384
0.559
0.929
0.2
0.594
0.108
0.321
0.588
0.323
0.874
0.341
0.962
0.977
0.114
0.987
0.212
0.79
0.718
0.573
0.669
0.79
0.219
0.393
0.074
0.461
0.058
0.485
0.312
0.709
0.022
0.448
0.45
0.906
0.253
0.98
0.292
0.16
0.379
0.723
0.709
0.061
0.733
0.551
0.876
0.851
0.658
0.661
0.171
0.826
0.01
0.567
0.927
0.814
0.829
0.059
0.356
0.549
0.373
0.115
0.197
0.604
0.855
0.713
0.872
0.106
0.058
0.679
0.392
0.649
0.533
0.2
0.364
0.701
0.228
0.556
0.902
0.517
0.369
0.499
0.673
0.38
0.793
0.179
0.006
0.768
0.211
0.995
0.577
0.163
0.941
0.353
0.057
0.559
0.298
0.451
0.891
0.59
0.62
0.654
0.85
0.07
0.25
0.727
0.956
0.505
0.909
0.013
0.811
0.27
0.292
0.177
0.351
0.204
0.252
0.929
0.021
0.395
0.935
0.25
0.062
0.076
0.764
0.463
0.506
0.445
0.339
0.632
0.824
0.603
0.43
0.592
0.676
0.018
0.503
0.213
0.603
0.466
0.506
0.518
0.277
0.862
0.557
0.644
0.386
0.853
0.189
0.909
0.353
0.842
0.773
0.851
0.13
0.68
0.246
0.194
0.29
0.926
0.161
0.272
0.083
0.159
0.565
0.498
0.333
0.534
0.313
0.927
0.564
0.317
0.554
0.25
0.824
0.15
0.732
0.135
0.634
0.471
0.658
0.776
0.62
0.088
0.71
0.419
0.274
0.872
0.747
0.205
0.842
0.493
0.687
0.546
0.201
0.094
0.384
0.908
0.743
0.791
0.82
0.515
0.324
0.36
0.547
0.612
0.982
0.441
0.239
0.394
0.645
0.863
0.587
0.012
0.193
0.122
0.421
0.404
0.28
0.383
0.797
0.769
0.71
0.949
0.295
0.059
0.899
0.078
0.482
0.844
0.593
0.589
0.618
0.196
0.954
0.265
0.161
0.169
0.575
0.047
0.892
0.223
0.191
0.31
0.03
0.77
0.982
0.98
0.649
0.295
0.111
0.781
0.871
0.812
0.339
0.642
0.009
0.759
0.964
0.274
0.887
0.302
0.005
0.204
0.533
0.479
0.7
0.366
0.783
0.399
0.492
0.323
0.114
0.989
0.469
0.043
0.966
0.854
0.378
0.801
0.896
0.862
0.857
0.834
0.884
0.567
0.877
0.332
0.585
0.53
0.729
0.938
0.95
0.324
0.285
0.109
0.047
0.42
0.14
0.866
0.911
0.138
0.898
0.622
0.049
0.978
0.923
0.465
0.269
0.583
0.561
0.258
0.29
0.96
0.952
0.441
0.446
0.248
0.171
0.646
0.919
0.744
0.048
0.465
0.068
0.664
0.935
0.881
0.07
0.656
0.036
0.473
0.188
0.411
0.994
0.278
0.061
0.904
0.838
0.687
0.75
0.551
0.41
0.035
0.368
0.679
0.21
0.93
0.082
0.204
0.028
0.378
0.682
0.234
0.655
0.537
0.59
0.282
0.535
0.675
0.732
0.276
0.392
0.935
0.266
0.244
0.636
0.6
0.224
0.613
0.382
0.216
0.65
0.565
0.032
0.947
0.248
0.109
0.962
0.894
0.755
0.783
0.538
0.49
0.868
0.01
0.812
0.505
0.743
0.416
0.433
0.561
0.894
0.056
0.442
0.685
0.368
0.196
0.941
0.399
0.002
0.322
0.786
0.145
0.828
0.163
0.973
0.532
0.146
0.967
0.58
0.831
0.583
0.389
0.528
0.794
0.012
0.625
0.601
0.777
0.739
0.881
0.753
0.25
0.275
0.663
0.116
0.851
0.009
0.447
0.988
0.719
0.962
0.976
0.677
0.121
0.913
0.74
0.061
0.11
0.06
0.041
0.652
0.177
0.612
0.554
0.131
0.58
0.621
0.579
0.624
0.763
0.397
0.376
0.706
0.538
0.87
0.936
0.075
0.584
0.826
0.514
0.862
0.878
0.769
0.815
0.421
0.614
0.894
0.559
0.531
0.209
0.691
0.028
0.388
0.269
0.804
0.737
0.079
0.691
0.679
0.02
0.737
0.339
0.662
0.644
0.853
0.964
0.063
0.493
0.003
0.077
0.271
0.274
0.448
0.631
0.365
0.545
0.82
0.488
0.036
0.716
0.101
0.853
0.766
0.316
0.542
0.633
0.321
0.991
0.477
0.148
0.063
0.19
0.931
0.576
0.659
0.106
0.777
0.344
0.098
0.718
0.029
0.913
0.951
0.666
0.692
0.658
0.241
0.029
0.82
0.995
0.716
0.567
0.684
0.434
0.33
0.605
0.384
0.525
0.175
0.323
0.481
0.559
0.041
0.551
0.941
0.582
0.543
0.367
0.906
0.945
0.192
0.347
0.889
0.938
0.644
0.083
0.437
0.929
0.948
0.482
0.381
0.595
0.983
0.498
0.879
0.985
0.862
0.261
0.191
0.613
0.744
0.577
0.94
0.721
0.172
0.024
0.252
0.109
0.424
0.361
0.227
0.978
0.392
0.504
0.278
1
0.374
0.77
0.534
0.974
0.778
0.201
0.354
0.053
0.503
0.18
0.993
0.383
0.689
0.106
0.717
0.483
0.238
0.507
0.989
0.218
0.387
0.564
0.797
0.143
0.722
0.482
0.214
0.432
0.496
0.984
0.891
0.926
0.135
0.03
0.161
0.364
0.435
0.61
0.597
0.231
0.95
0.987
0.473
0.31
0.81
0.502
0.479
0.06
0.01
0.345
0.272
0.822
0.139
0.522
0.154
0.411
0.542
0.511
0.875
0.813
0.126
0.081
0.161
0.995
0.551
0.467
0.203
0.166
0.746
0.671
0.262
0.616
0.157
0.196
0.189
0.565
0.21
0.673
0.823
0.635
0.215
0.39
0.858
0.054
0.613
0.638
0.816
0.835
0.743
0.203
0.017
0.186
0.74
0.454
0.928
0.603
0.661
0.026
0.421
0.409
0.039
0.328
0.938
0.825
0.797
0.222
0.981
0.963
0.324
0.196
0.134
0.88
0.057
0.411
0.099
0.644
0.392
0.178
0.558
0.085
0.005
0.568
0.898
0.798
0.692
0.636
0.942
0.169
0.391
0.422
0.862
0.031
0.852
0.93
0.129
0.756
0.769
0.027
0.844
0.717
0.348
0.021
0.232
0.134
0.386
0.481
0.511
0.501
0.813
0.279
0.654
0.827
0.638
0.748
0.942
0.583
0.986
0.258
0.082
0.445
0.811
0.864
0.087
0.513
0.813
0.62
0.87
0.778
0.659
0.61
0.173
0.521
0.955
0.251
0.016
0.035
0.33
0.637
0.966
1
0.658
0.8
0.634
0.789
0.217
0.925
0.656
0.814
0.788
0.611
0.932
0.037
0.171
0.464
0.436
0.789
0.776
0.972
0.382
0.667
0.524
0.752
0.303
0.016
0.751
0.658
0.77
0.018
0.462
0.078
0.926
0.546
0.986
0.92
0.845
0.74
0.86
0.976
0.532
0.756
0.538
0.134
0.129
0.335
0.18
0.855
0.586
0.845
0.093
0.284
0.933
0.587
0.244
0.899
0.448
0.111
0.754
0.828
0.631
0.515
0.976
0.709
0.417
0.733
0.144
0.18
0.145
0.528
0.141
0.278
0.149
0.672
0.006
0.456
0.768
0.6
0.833
0.602
0.122
0.892
0.503
0.541
0.481
0.418
0.645
0.019
0.794
0.999
0.227
0.595
0.278
0.307
0.734
0.514
0.412
0.345
0.844
0.192
0.568
0.399
0.902
0.464
0.131
0.587
0.027
0.95
0.266
0.971
0.416
0.975
0.307
0.102
0.408
0.993
0.199
0.787
0.866
0.036
0.137
0.433
0.978
0.949
0.371
0.778
0.961
0.803
0.768
0.762
0.31
0.208
0.117
0.982
0.776
0.87
0.075
0.308
0.138
0.568
0.183
0.454
0.142
0.509
0.829
0.911
0.627
0.862
0.73
0.122
0.267
0.98
0.704
0.345
0.145
0.823
0.642
0.269
0.72
0.946
0.68
0.984
0.029
0.75
0.043
0.187
0.608
0.91
0.047
0.134
0.943
0.058
0.076
0.993
0.584
0.151
0.018
0.048
0.174
0.327
0.079
0.578
0.969
0.55
0.833
0.478
0.477
0.481
0.304
0.282
0.982
0.304
0.758
0.141
0.432
0.186
0.822
0.194
0.905
0.474
0.087
0.18
0.002
0.332
0.862
0.914
0.787
0.2
0.421
0.436
0.961
0.784
0.396
0.984
0.995
0.287
0.983
0.711
0.147
0.213
0.33
0.588
0.706
0.615
0.853
0.589
0.68
0.498
0.426
0.838
0.353
0.833
0.251
0.469
0.952
0.353
0.977
0.348
0.064
0.39
0.142
0.936
0.559
0.595
0.656
0.646
0.026
0.924
0.793
0.945
0.851
0.092
0.291
0.046
0.272
0.711
0.012
0.111
0.428
0.336
0.646
0.192
0.626
0.019
0.427
0.325
0.224
0.989
0.759
0.155
0.463
0.566
0.501
0.06
0.567
0.332
0.454
0.677
0.857
0.424
0.234
0.336
0.409
0.913
0.845
0.197
0.047
0.917
0.938
0.58
0.177
0.98
0.022
0.996
0.047
0.705
0.939
0.746
0.452
0.949
0.228
0.853
0.572
0.197
0.493
0.646
0.205
0.369
0.697
0.527
0.836
0.357
0.553
0.639
0.346
0.347
0.35
0.386
0.154
0.731
0.098
0.056
0.371
0.37
0.416
0.623
0.069
0.15
0.275
0.623
0.332
0.481
0.281
0.976
0.587
0.736
0.664
0.135
0.414
0.3
0.609
0.933
0.12
0.952
0.866
0.594
0.089
0.489
0.864
0.901
0.386
0.177
0.442
0.967
0.211
0.93
0.443
0.289
0.31
0.436
0.224
0.556
0.014
0.585
0.848
0.238
0.711
0.585
0.906
0.992
0.584
0.975
0.933
0.468
0.518
0.696
0.433
0.033
0.394
0.993
0.601
0.364
0.999
0.63
0.238
0.053
0.738
0.587
0.988
0.259
0.751
0.2
0.173
0.313
0.557
0.484
0.708
0.526
0.301
0.475
0.835
0.422
0.471
0.479
0.561
0.128
0.771
0.171
0.802
0.408
0.376
0.529
0.134
0.007
0.218
0.779
0.877
0.669
0.403
0.487
0.807
0.888
0.814
0.092
0.325
0.393
0.833
0.738
0.831
0.074
0.126
0.761
0.944
0.233
0.737
0.175
0.895
0.184
0.758
0.136
0.21
0.874
0.47
0.761
0.793
0.588
0.711
0.599
0.908
0.276
0.809
0.101
0.94
0.781
0.349
0.458
0.783
0.165
0.997
0.867
0.09
0.1
0.651
0.196
0.186
0.053
0.133
0.157
0.439
0.934
0.171
0.802
0.73
0.555
0.583
0.612
0.892
0.618
0.257
0.209
0.384
0.653
0.382
0.188
0.015
0.229
0.244
0.147
0.575
0.845
0.326
0.042
0.879
0.317
0.278
0.512
0.516
0.656
0.616
0.072
0.612
0.458
0.616
0.202
0.628
0.056
0.167
0.929
0.899
0.252
0.949
0.182
0.178
0.989
0.644
0.92
0.676
0.439
0.33
0.042
0.386
0.309
0.143
0.515
0.777
0.011
0.684
0.811
0.378
0.363
0.809
0.251
0.055
0.037
0.534
0.069
0.837
0.38
0.794
0.814
0.561
0.559
0.315
0.94
0.584
0.684
0.43
0.124
0.445
0.251
0.414
0.284
0.277
0.106
0.067
0.77
0.404
0.523
0.561
0.814
0.858
0.139
0.482
0.312
0.016
0.963
0.883
0.88
0.544
0.048
0.96
0.772
0.814
0.144
0.113
0.813
0.27
0.397
0.266
0.493
0.816
0.431
0.263
0.607
0.621
0.348
0.915
0.89
0.826
0.275
0.648
0.735
0.056
0.331
0.493
0.03
0.472
0.386
0.893
0.299
0.333
0.39
0.04
0.409
0.568
0.627
0.121
0.309
0.594
0.442
0.301
0.962
0.167
0.704
0.38
0.879
0.206
0.909
0.899
0.345
0.872
0.111
0.844
0.945
0.821
0.033
0.314
0.132
0.087
0.966
0.053
0.769
0.476
0.398
0.536
0.177
0.653
0.937
0.339
0.865
0.219
0.307
0.359
0.946
0.013
0.648
0.884
0.311
0.725
0.566
0.206
0.123
0.161
0.867
0.234
0.725
0.328
0.366
0.212
0.833
0.003
0.524
0.268
0.82
0.139
0.333
0.359
0.568
0.307
0.713
0.794
0.898
0.03
0.445
0.644
0.764
0.177
0.182
0.288
0.22
0.996
0.803
0.276
0.903
0.862
0.669
0.837
0.367
0.856
0.54
0.532
0.037
0.58
0.281
0.516
0.712
0.445
0.171
0.258
0.297
0.416
0.621
0.655
0.38
0.916
0.708
0.346
0.985
0.454
0.12
0.317
0.149
0.675
0.152
0.754
0.292
0.617
0.35
0.287
0.179
0.202
0.268
0.273
0.186
0.751
0.333
0.266
0.735
0.619
0.32
0.117
0.288
0.061
0.745
0.187
0.376
0.801
0.088
0.687
0.244
0.988
0.206
0.55
0.276
0.307
0.842
0.427
0.048
0.162
0.932
0.123
0.263
0.318
0.074
0.56
0.728
0.698
0.39
0.931
0.295
0.499
0.995
0.303
0.501
0.468
0.195
0.014
0.114
0.12
0.993
0.499
0.451
0.454
0.717
0.146
0.953
0.11
0.321
0.361
0.494
0.713
0.174
0.031
0.712
0.203
0.054
0.593
0.149
0.091
0.991
0.373
0.105
0.855
0.718
0.836
0.666
0.714
0.672
0.632
0.661
0.101
0.288
0.193
0.476
0.794
0.161
0.182
0.856
0.718
0.901
0.459
0.798
0.084
0.792
0.343
0.333
0.859
0.437
0.235
0.816
0.821
0.749
0.263
0.054
0.333
0.318
0.458
0.57
0.867
0.518
0.336
0.407
0.157
0.224
0.156
0.378
0.107
0.476
0.005
0.179
0.163
0.263
0.357
0.779
0.811
0.507
0.736
0.765
0.49
0.396
0.57
0.311
0.071
0.032
0.287
0.524
0.263
0.723
0.653
0.787
0.201
0.407
0.123
0.494
0.573
0.797
0.543
0.51
0.472
0.108
0.686
0.717
0.644
0.617
0.827
0.878
0.816
0.592
0.975
0.846
0.961
0.215
0.27
0.251
0.275
0.629
0.196
0.568
0.012
0.164
0.319
0.542
0.775
0.498
0.365
0.135
0.256
0.27
0.539
0.74
0.54
0.538
0.565
0.386
0.004
0.334
0.908
0.714
0.479
0.355
0.672
0.863
0.938
0.49
0.696
0.643
0.312
0.957
0.827
0.121
0.318
0.372
0.115
0.052
0.549
0.648
0.996
0.079
0.771
0.931
0.765
0.13
0.143
0.761
0.944
0.617
0.178
0.103
0.26
0.281
0.499
0.407
0.172
0.371
0.867
0.304
0.073
0.032
0.632
0.056
0.032
0.557
0.545
0.037
0.717
0.213
0.859
0.298
0.218
0.03
0.586
0.869
0.753
0.242
0.991
0.11
0.767
0.34
0.181
0.789
0.101
0.764
0.343
0.603
0.093
0.334
0.427
0.674
0.7
0.522
0.713
0.911
0.41
0.97
0.197
0.306
0.061
0.011
0.105
0.555
0.224
0.515
0.588
0.889
0.251
0.339
0.455
0.801
0.708
0.655
0.806
0.354
0.998
0.043
0.278
0.89
0.703
0.013
0.183
0.613
0.349
0.442
0.292
0.368
0.675
0.336
0.806
0.035
0.307
0.354
0.705
0.929
0.283
0.341
0.127
0.153
0.983
0.919
0.743
0.637
0.354
0.424
0.599
0.297
0.735
0.448
0.931
0.06
0.974
0.913
0.442
0.691
0.063
0.758
0.963
0.349
0.353
0.779
0.549
0.678
0.457
0.446
0.288
0.835
0.708
0.024
0.359
0.357
0.508
0.319
0.585
0.021
0.35
0.475
0.535
0.436
0.96
0.554
0.748
0.075
0.577
0.077
0.716
0.195
0.248
0.266
0.455
0.37
0.893
0.832
0.144
0.525
0.366
0.286
0.263
0.024
0.614
0.484
0.902
0.823
0.548
0.89
0.316
0.136
0.477
0.392
0.047
0.207
0.247
0.982
0.976
0.217
0.241
0.868
0.25
0.505
0.523
0.517
0.152
0.756
0.853
0.642
0.183
0.202
0.076
0.871
0.577
0.501
0.197
0.577
0.149
0.294
0.761
0.943
0.43
0.209
0.098
0.724
0.73
0.606
0.397
0.095
0.039
0.082
0.483
0.711
0.216
0.747
0.075
0.029
0.127
0.121
0.252
0.796
0.222
0.261
0.663
0.541
0.577
0.373
0.969
0.796
0.677
0.331
0.62
0.934
0.452
0.652
0.975
0.485
0.831
0.804
0.312
0.726
0.504
0.008
0.24
0.644
0.211
0.409
0.679
0.088
0.491
0.959
0.313
0.952
0.517
0.457
0.148
0.642
0.568
0.483
0.465
0.559
0.73
0.088
0.482
0.554
0.137
0.262
0.322
0.213
0.074
0.494
0.783
0.053
0.611
0.31
0.986
0.668
0.071
0.313
0.463
0.427
0.099
0.028
0.083
0.508
0.509
0.007
0.762
0.805
0.432
0.298
0.995
0.994
0.784
0.802
0.237
0.54
0.116
0.184
0.043
0.938
0.055
0.318
0.721
0.117
0.466
0.957
0.84
0.099
0.146
0.618
0.556
0.171
0.905
0.897
0.419
0.085
0.516
0.105
0.905
0.606
0.44
0.663
0.411
0.569
0.402
0.397
0.652
0.729
0.541
0.29
0.227
0.078
0.337
0.116
0.109
0.987
0.106
0.024
0.147
0.359
0.368
0.752
0.611
0.949
0.76
0.35
0.764
0.651
0.636
0.362
0.782
0.831
0.567
0.056
0.328
0.896
0.782
0.674
0.48
0.091
0.136
0.516
0.052
0.144
0.332
0.495
0.502
0.749
0.012
0.433
0.491
0.563
0.903
0.064
0.394
0.111
0.258
0.123
0.473
0.803
0.585
0.405
0.736
0.028
0.774
0.548
0.385
0.407
0.568
0.964
0.688
0.474
0.701
0.83
0.173
0.092
0.529
0.351
0.986
0.389
0.532
0.718
0.731
0.328
0.377
0.477
0.278
0.151
0.437
0.46
0.519
0.298
0.236
0.204
0.189
0.317
0.914
0.793
0.578
0.146
0.207
0.245
0.261
0.372
0.607
0.887
0.338
0.139
0.083
0.048
0.041
0.318
0.272
0.939
0.049
0.247
0.101
0.936
0.876
0.775
0.682
0.643
0.798
0.175
0.255
0.712
0.199
0.988
0.824
0.15
0.056
0.975
0.784
0.327
0.268
0.309
0.072
0.666
0.908
0.602
0.466
0.508
0.416
0.599
0.436
0.56
0.605
0.275
0.81
0.69
0.48
0.941
0.892
0.781
0.342
0.461
0.788
0.852
0.449
0.901
0.448
0.919
0.452
0.725
0.948
0.173
0.664
0.697
0.306
0.732
0.748
0.568
0.494
0.893
0.82
0.208
0.323
0.91
0.406
0.467
0.955
0.562
0.293
0.545
0.953
0.094
0.012
0.05
0.249
0.908
0.88
0.001
0.264
0.83
0.705
0.03
0.522
0.623
0.278
0.922
0.344
0.96
0.194
0.002
0.668
0.376
0.657
0.074
0.216
0.689
0.996
0.32
0.352
0.763
0.658
0.478
0.19
0.862
0.102
0.019
0.741
0.178
0.829
0.259
0.889
0.033
0.482
0.096
0.17
0.841
0.64
0.75
0.443
0.239
0.757
0.982
0.46
0.2
0.004
0.755
0.218
0.64
0.932
0.577
0.159
0.331
0.589
0.683
0.323
0.892
0.178
0.79
0.364
0.226
0.179
0.847
0.696
0.94
0.902
0.462
0.26
0.067
0.21
0.887
0.043
0.399
0.545
0.839
0.474
0.967
0.449
0.284
0.841
0.563
0.645
0.578
0.303
0.906
0.457
0.503
0.081
0.591
0.157
0.408
0.948
0.629
0.525
0.632
0.706
0.299
0.791
0.619
0.384
0.379
0.558
0.872
0.509
0.376
0.981
0.23
0.406
0.434
0.556
0.896
0.76
0.007
0.914
0.101
0.781
0.863
0.482
0.84
0.485
0.889
0.023
0.007
0.064
0.857
0.203
0.919
0.453
0.487
0.143
0.986
0.566
0.899
0.706
0.503
0.076
0.31
0.68
0.114
0.229
0.219
0.108
0.939
0.404
0.121
0.666
0.767
0.445
0.012
0.08
0.675
0.113
0.178
0.964
0.317
0.82
0.378
0.382
0.16
0.988
0.153
0.102
0.979
0.977
0.251
0.274
0.755
0.045
0.097
0.464
0.469
0.784
0.095
0.907
0.277
0.451
0.403
0.615
0.02
0.297
0.913
0.663
0.382
0.249
0.468
0.098
0.243
0.75
0.659
0.99
0.912
0.823
0.87
0.926
0.33
0.838
0.283
0.226
0.666
0.746
0.579
0.22
0.843
0.374
0.114
0.127
0.77
0.773
0.696
0.434
0.917
0.542
0.587
0.503
0.148
0.642
0.987
0.542
0.258
0.665
0.436
0.963
0.899
0.638
0.092
0.086
0.147
0.839
0.132
0.291
0.72
0.25
0.618
0.271
0.136
0.371
0.302
0.88
0.546
0.193
0.809
0.742
0.036
0.499
0.87
0.782
0.883
0.881
0.256
0.352
0.551
0.324
0.147
0.609
0.514
0.984
0.45
0.98
0.184
0.336
0.901
0.447
0.678
0.178
0.909
0.661
0.415
0.888
0.543
0.227
0.709
0.228
0.785
0.625
0.183
0.581
0.526
0.271
0.901
0.773
0.903
0.29
0.583
0.166
0.678
0.967
0.898
0.647
0.044
0.899
0.393
0.978
0.562
0.658
0.805
0.533
0.645
0.731
0.197
0.394
0.809
0.511
0.882
0.792
0.058
0.155
0.517
0.083
0.992
0.755
0.334
0.547
0.557
0.665
0.265
0.828
0.108
0.243
0.702
0.847
0.192
0.777
0.255
0.631
0.298
0.916
0.43
0.242
0.04
0.954
0.459
0.523
0.079
0.352
0.657
0.683
0.248
0.542
0.912
0.769
0.406
0.214
0.091
0.848
0.699
0.298
0.387
0.368
0.043
0.755
0.923
0.175
0.011
0.88
0.843
0.945
0.955
0.773
0.228
0.669
0.91
0.207
0.802
0.628
0.115
0.813
0.438
0.8
0.038
0.985
0.315
0.021
0.962
0.771
0.692
0.028
0.685
0.922
0.991
0.916
0.521
0.791
0.978
0.283
0.302
0.64
0.378
0.249
0.348
0.122
0.325
0.688
0.18
0.375
0.756
0.849
0.734
0.404
0.159
0.325
0.009
0.655
0.672
0.741
0.274
0.622
0.17
0.601
0.784
0.206
0.539
0.941
0.333
0.979
0.327
0.95
0.084
0.312
0.236
0.199
0.515
0.03
0.473
0.429
0.347
0.628
0.807
0.992
0.916
0.039
0.617
0.846
0.741
0.746
0.826
0.513
0.466
0.584
0.479
0.108
0.767
0.556
0.574
0.809
0.377
0.827
0.233
0.602
0.539
0.598
0.246
0.171
0.84
0.989
0.474
0.777
0.845
0.422
0.56
0.688
0.432
0.731
0.099
0.653
0.63
0.874
0.788
0.353
0.784
0.641
0.223
0.694
0.388
0.966
0.969
0.367
0.933
0.602
0.688
0.343
0.324
0.191
0.976
0.945
0.778
0.823
0.614
0.152
0.693
0.614
0.025
0.664
0.036
0.672
0.872
0.424
0.864
0.249
0.441
0.55
0.6
0.128
0.072
0.725
0.134
0.711
0.992
0.103
0.013
0.848
0.285
0.463
0.097
0.934
0.945
0.551
0.532
0.922
0.537
0.281
0.374
0.04
0.744
0.107
0.009
0.029
0.082
0.844
0.873
0.121
0.259
0.331
0.113
0.939
0.193
0.152
0.763
0.443
0.278
0.923
0.681
0.087
0.2
0.309
0.605
0.402
0.294
0.711
0.344
0.898
0.189
0.71
0.659
0.576
0.992
0.68
0.753
0.116
0.913
0.438
0.222
0.029
0.607
0.573
0.89
0.337
0.733
0.938
0.282
0.718
0.703
0.8
0.057
0.271
0.238
0.083
0.239
0.075
0.716
0.356
0.04
0.619
0.938
0.026
0.025
0.585
0.822
0.009
0.556
0.42
0.194
0.499
0.816
0.879
0.075
0.278
0.499
0.936
0.88
0.96
0.778
0.922
0.686
0.325
0.891
0.254
0.929
0.274
0.635
0.704
0.815
0.957
0.297
0.64
0.766
0.15
0.713
0.225
0.251
0.882
0.82
0.27
0.677
0.118
0.164
0.963
0.803
0.27
0.712
0.037
0.919
0.759
0.067
0.322
0.307
0.134
0.456
0.009
0.167
0.418
0.436
0.037
0.733
0.26
0.484
0.379
0.452
0.735
0.599
0.189
0.557
0.112
0.212
0.551
0.746
0.862
0.829
0.131
0.868
0.691
0.599
0.154
0.921
0.838
0.288
0.083
0.979
0.73
0.565
0.38
0.428
0.232
0.353
0.255
0.819
0.314
0.043
0.58
0.461
0.504
0.144
0.442
0.662
0.107
0.922
0.117
0.532
0.848
0.841
0.982
0.731
0.808
0.584
0.317
0.454
0.267
0.783
0.793
0.435
0.43
0.926
0.512
0.883
0.489
0.266
0.295
0.922
0.629
