# Supplementary material for: Tests for Categorical Data Beyond Pearson: A Distance Covariance and Energy Distance Approach
Source: Biom J. 2026 Jun 8;68(3):e70129. doi: 10.1002/bimj.70129 (PMC13244122; doi:10.1002/bimj.70129)
Supplement: Supplementary file 1 — Supporting File: bimj70129‐sup‐0001‐DataCode.zip. [file BIMJ-68-e70129-s001.zip › simu/pvals/CSpval_H0_dec_marg_M1E4.txt]

0.793295641987906
0.800739795402035
0.987186813644494
0.473402955396277
0.997778647343102
0.229284626355711
0.990423570096988
0.939735913449034
0.330807232186485
0.911880676909635
0.898099290573708
0.0153970899551424
0.958467002271272
0.843352326020416
0.999659403916417
0.999228648869097
0.218229924265351
0.984421343854883
0.892374280762848
0.110918582628242
0.0925287744219284
0.766496491237643
0.788531213008931
0.0258467042199057
0.917799674956715
0.875225413689575
0.489997682513705
0.982379618108362
0.998879718226683
0.999249843588334
0.0538835393156194
0.95382836664963
0.905192956480205
0.231603707646745
0.989672690722235
0.905197143869471
0.794484028746239
0.999388926596872
0.00183500038862573
0.873639918177383
0.53342494560968
0.147579359095718
0.997769202874568
0.907006930388767
0.957452972014429
0.677718238778591
0.936439112489996
0.00027105508350356
0.999704324395661
0.560737535380332
0.347613643797351
0.834415559865231
0.93454038478452
0.988200385746669
0.593326875370919
0.193772897027121
0.999918078717829
0.977503001146068
0.0922153724396773
0.649066147188624
0.98585057861894
0.994164740866476
0.204357402815498
0.999988351119618
0.0161125019819894
0.546079519338646
0.820236330060405
0.788677477031544
0.993335339396194
0.99931844118615
0.995161664587617
0.635234707253455
0.851262404363163
0.268580365101706
0.995454100478998
0.837641117724344
0.856633441970503
0.964721391087431
0.505052847245847
0.739356748449173
0.996331182543315
0.82614442122937
0.0453540852853718
0.910556999011158
0.979339795342831
3.84725040452551e-07
0.981617956787901
0.246154351240533
0.316264053819652
0.945108543357453
0.912097795148799
0.975104693293901
0.996114027825546
0.901596111295074
0.954731112909842
0.810995762571404
0.446060896107842
0.950598650577321
0.999799507152323
0.508575587939799
0.0826941647026786
0.89738745206519
0.833725989854481
0.87614429870844
0.996639010216602
0.768678157705887
0.829347132536764
0.959784436502578
0.999275036988715
0.207387701010885
0.996344493596323
0.999789877293516
0.530534734711881
0.312110060159854
0.973544573817246
0.810961641261114
0.999088829239794
0.438839973928467
0.332387099403126
0.303252982615112
0.556236751087941
0.846732256203397
0.904701844823352
0.0486981587170423
0.823481645020158
0.578404605573283
0.74103469034637
0.961181787464262
0.980353107263728
0.695234531180506
0.816162476085242
0.873814053859691
0.915855394729433
0.991354410773118
0.775846122699444
0.99686998466901
0.525788734482991
0.484891094197214
0.280084748410046
0.998485630037793
0.997676802292537
0.489761101667481
0.905148678872666
0.926693294797494
0.999048406414729
0.905050188273895
0.617949935660205
0.708299771506862
0.999344675294157
0.854672091978911
0.928266140543493
0.857577987306221
0.681297861154968
0.796702980982248
0.0106143426559382
0.344562721517774
0.485391488008209
0.00729330672994774
0.632354186656794
0.0627980733024643
0.0324064249056704
0.950873883044773
0.655444914846993
0.721890988234787
0.87075205017517
0.795517764646622
0.999694365786462
0.928396465433187
0.170168697502728
0.973646196539851
0.998301978415858
0.999997127116552
0.996288716907107
0.920992392000111
0.795970162382127
0.0989866675330789
0.468406478042012
0.999160679015283
0.995627850946294
0.528602367393003
0.979985049977914
0.9998792119237
0.958744530165622
0.983284802792081
0.219094479119263
0.953971965097675
0.984637987948649
0.874074299132642
0.0906722602008142
0.982865672810647
0.918155729182512
0.989925084496979
0.826422829776743
0.910069112308007
0.951928483367435
0.390497644798277
0.908323533620742
0.702897593558235
0.0964318913500398
0.951606473721549
0.771836850631541
0.306466152978788
0.999072906747953
0.994760518759728
0.85896700504399
0.421787957998565
0.986080330118931
0.810675070201207
0.99768771303896
0.112273236684026
0.826620979511254
0.1562253186016
0.44802135458046
0.727898109335897
0.162456173829936
0.705511872335406
0.801055167401816
0.899853120351507
0.510970991518403
0.515984166512008
0.943230336796779
0.998788351266866
0.825451990653291
0.972736421571952
0.640849461908322
0.173290052524203
0.976274007430197
0.38089931480114
0.984888369152137
0.834033753008487
0.471664149461286
0.871872448862488
0.619736558380106
0.982890538867848
0.999034647600152
0.783211827887788
0.961483383300337
0.758303694454066
0.972257856041893
0.672634718856745
0.897699796730365
0.993865598118534
0.974370136684968
0.904647720457411
0.891359483357929
0.388449286309244
0.998927443947644
0.991079828634781
0.0898532765310965
0.886817323321719
0.796319807504883
0.997836431459491
0.921782605075964
0.00603573006410418
0.90706670656856
0.924025045352454
0.42273452092593
0.979208915313053
0.000114588248136505
0.978844492208992
0.991508566154602
0.998372147519915
0.368552015450219
0.920145277911745
0.338876509457169
0.894800432898619
0.974964637407694
0.878129484415587
0.999340358260576
0.0292768870164414
0.111363485565001
0.143716847607998
0.819085284364222
0.687417147029947
0.826510786349974
0.734072301151532
0.34956688954409
0.882716297294423
0.998039657288392
0.96140964931104
0.448238953633222
0.943208052366255
0.961743882786039
0.189966821476065
0.991789430285418
0.142262251297388
0.999039374508551
0.921283714828406
0.476518664465117
0.998916768640459
0.255770796110006
0.955184899521165
0.976850225672366
0.939282634878916
0.206298496964009
0.895599441390642
0.735634225594851
0.7832509811107
0.672073493974257
0.164444901456329
0.992133437431376
0.832855458568829
0.914138769340731
0.29035473379201
0.165039152122162
0.192874455751826
0.979547584067895
0.854767436447709
0.917190428933544
0.16695107609779
0.0139862464769662
0.998063604778621
0.986673894236974
0.524635889760376
0.87882906866057
0.927648557983475
0.227139582756087
0.9591329847569
0.87169525491767
0.633694379576862
0.621146739807257
7.58666832189807e-05
0.932238207619864
0.162864382934839
0.238281342274219
0.991198646239309
0.998043532696264
0.818931958533127
0.816771503562252
0.764142471225593
0.914954230545678
0.241349794848145
0.215473005308514
0.282671849276513
0.344748503374254
0.498965019659337
0.965572215558147
0.851608174011087
0.864671945930827
0.697862577130805
0.926097034144338
0.518159302468687
0.823218312246007
0.999527421336378
0.903655187940503
0.0912746925447386
0.989643770888632
0.187911214807059
0.626491780077456
0.415722131026476
0.350087596514269
0.284057380414245
0.183156962816942
0.364103430375094
0.301769270275744
0.994936495300938
0.235613221156901
0.851018130085817
0.808371430625139
0.92943849004028
0.708899846407091
0.845388366823851
0.266866255631369
0.787979119559104
0.367530993436827
0.176936493178278
0.944360156597565
0.995679688516094
0.973703866373615
0.840810626400027
0.94138394026117
0.00104891658032116
0.887880399416132
0.964803518376769
0.830425448510324
0.975615223013194
0.226630942417299
0.650224239473985
0.427026021069544
0.748826074017503
0.692144638075393
0.170388921254861
0.996149668051214
0.999609698076873
0.237649928106471
0.96445076465055
0.513199495257071
0.99771457579456
0.977074046078447
0.474682747359475
0.969283545116594
0.741994121249155
0.994875990687378
0.931432192587689
0.674510624917508
0.270354458449748
0.995491595491456
0.998819718801034
0.911710567863367
0.715637294390246
0.989694113936975
0.805746128765283
0.875123264449914
0.00184819369922619
0.948438921560074
0.577584167041929
0.999951370553511
0.918454186400366
0.388884318846604
0.00978926195200933
0.68532531493866
0.478753936279077
0.532715644201065
0.995906479979836
0.624560030438675
0.891701782654584
0.831916671301062
0.376811147039251
0.764858485416391
0.297845328338975
0.517043127733269
0.956786810421697
0.886452924579498
0.457008954926443
0.85737837730198
0.991471764758062
0.998681991594464
0.210546718927926
0.93819255967131
0.943579481440402
0.348835027617523
0.661248934518443
0.890792292377154
0.985789825440122
0.436229126113586
0.835066363577788
0.906387057977155
0.29377487033597
0.961749533352741
0.997131839200409
0.739027247119203
0.989541934651646
0.954518021436399
0.350171332664247
0.897037385128814
0.958733602199044
0.47717748991118
0.395567030660566
0.98221627790304
0.411722796552893
0.195452728944264
0.979202902648828
0.0812544258138302
0.89802203653532
0.805333567742243
0.857244255835008
0.981894883148055
0.138059891721092
0.47899249443984
0.97864068228609
0.629582262094775
0.97565742822709
0.439720943104704
0.596446583377655
0.98034847736576
0.940353082088794
0.557081165154299
0.441342548869447
0.99964659830786
0.944385472339536
0.480883756640533
0.83676302592719
0.0017265732261855
0.988619796400599
0.889606818616402
0.996465370751365
0.220851097896347
0.613588760571776
0.999566595017173
0.536759506132608
0.952571978061373
0.939346640614402
0.792055416900264
0.993085251051854
0.965005963925558
0.901492613006844
0.999993597622174
0.994355444677796
0.00327868135239062
0.367087096146472
0.903691765841677
0.533093385226468
0.957523049976845
0.992007686052676
0.430484143782237
0.983577180610411
0.983334877343569
0.529225861020284
0.999403252631034
0.999733710966223
0.000147166902959093
0.995757045531733
0.491628545661611
0.945448399756412
0.963612125206058
0.992888830723388
0.42854651694433
0.140987565119957
0.341305129561242
0.740433844119804
0.729749038598778
0.697890237612062
0.949984539785275
0.927948008555681
0.366844599407933
0.896887673306585
0.00061720451582626
0.596224120012188
0.633907221192865
0.998294152743975
0.752265907179675
0.997135888773008
0.504945276766081
0.79997473613488
0.984879123850863
0.772411534202941
0.974916053763211
0.211299207191832
0.784039199417142
0.893917736094981
0.436245490494578
0.999971573516704
0.0393426441284967
0.870913081723751
0.27733942832235
0.988777753495131
0.999815780572543
0.964246576563628
0.000703746944832416
0.920277373314606
0.212636941295437
0.886048980206139
0.953192043827319
0.654930715082503
0.298865644604803
0.918983702010174
0.994342736784874
0.998853613582668
0.290457754061514
0.979930103176012
0.91715834895921
0.997717137740548
0.551622411900218
0.871788700230487
0.885097493230683
0.753647736094432
0.237303491670298
0.991867806700252
0.954022598697765
0.988087226095754
0.156769843955725
0.817133482423917
0.396498358795729
0.111160761667382
0.589606300062733
0.875055776560538
0.698540196742067
0.81062238528699
0.927005367800465
0.419735424265824
0.573401976881349
0.347466785306316
0.501677945106667
0.935531581355172
0.990792309992353
0.847419376677171
0.866988162142115
0.999806674306545
0.985511558570752
0.811780649527983
0.885405090689613
0.628182603494194
0.99941528291963
0.612609620544357
0.995534018802783
0.871513668619277
0.610198430955527
0.66994672089026
0.00149697640959607
0.141919495726736
0.984068194898097
0.571622919335189
0.549653183349952
0.037621137005752
0.990628978224567
0.0879081213513081
0.382908130052829
0.0201415808347978
0.5970296422431
0.999962738867238
0.996350454606796
0.907788617421839
0.784876940984448
0.0741888403135864
0.971561229353822
0.421779375478099
0.922888780856471
0.789765535976009
0.723539489271836
0.977756744894115
0.960871914881355
0.997096402987045
0.58045636721824
0.99879403442333
0.862511834506972
0.113265954945406
0.926369032230183
0.00730752832764987
0.973628953187808
0.936787082540828
0.957452255081757
0.901773060253853
0.257151899907895
0.979083021795716
0.818342040063227
0.79685446410499
0.941341590413987
0.919531017301996
0.00263654346182234
0.836828661618428
0.792114378501799
0.891280902625188
0.77172756349575
0.113439242234704
0.123781178837173
0.151231688800858
0.990122303511143
0.358550765145949
0.740889027938252
0.177709086821255
0.801001655305786
0.997777756189655
8.22722742332322e-05
0.66840989644667
0.787938342063176
0.489378722354198
0.947163199656475
0.614432821465496
0.99851568443551
0.947248054153474
0.412734214615278
0.313275857014236
0.999956823951401
0.535810012209528
0.983517422628952
0.630466567645133
0.726663850989801
0.776336734155658
0.987361595153539
0.0779161532312924
0.997930853517833
0.879449072629624
0.620108191393033
0.254121904284291
0.580098781018009
0.781911233466495
0.99586065035788
0.694921205516862
0.979284695321768
0.979467973662868
0.938988866516997
0.444675684533417
0.980607763747805
0.988323825877684
0.853566066813774
0.267492546796354
0.892423543625504
0.978621781810881
0.995295163289434
0.891575777327262
0.618715827152221
0.310140359597089
0.696346581378798
0.337307702816313
0.989161549235044
0.876349759365627
0.999716966401318
0.918611808251655
0.887895942534122
0.883441268824044
0.679333570363065
0.992859848848309
0.999971538567436
0.375383521925561
0.426112285537513
0.974085902589886
0.958503680109575
0.0546579086360418
0.672100616070571
0.977899766243584
0.985296405728904
0.900109641794602
0.978540205996307
0.0538624719689876
0.493180724656445
0.901070534463812
0.996013902851673
0.992947985325085
0.967233330677557
0.600847216325866
0.803340623297744
0.369392859759332
0.966889173275848
0.979873161680297
0.956549753881156
0.91514142527604
0.0165673980208741
0.0397074809292538
0.960514627564369
0.886527327094422
0.937338118942258
0.242576904801829
0.922450989807715
1.61674735654381e-05
0.754427945194905
0.272242710908733
0.71701425505763
0.937579756085295
0.125438068214474
2.18018983740754e-05
0.475955755051372
0.977342533170192
0.992123646930675
0.929199413211993
0.801167111328624
0.9891709979707
0.997936122107616
0.997158193015872
0.74985423753836
0.968134422901389
0.998019665839036
0.380743899744259
0.673711648406181
0.127993484507439
0.764873168566233
0.754895476664311
0.996065937376521
0.352986162277092
0.78282775576493
0.682706099400061
0.985771108493976
0.892378019486248
0.989363621788313
0.376964054063806
0.583076829684096
0.732409542465912
0.969836947018712
0.714315031203702
0.899991798129192
0.990183912605106
0.686079436116047
0.936068239383715
0.2636177179147
0.363367315346467
0.543210376742925
0.779228969073769
0.8697341249689
0.756218432763809
0.919005764164713
2.21022608560269e-08
0.998279933717486
0.862373955054744
0.990367045091873
0.992643323689329
0.951396246256737
0.999453415905664
0.380256287083758
0.209739900193594
0.795643368099204
0.894698935153066
0.995674284914859
0.823783327871052
0.121063950318997
0.963620044291009
0.988729638596402
0.777656692235878
0.94191927419259
0.251927984464605
0.998361762927351
0.576623027504479
0.817093181729207
0.760884203809271
0.999756118314955
0.952814806786765
0.999270186649571
0.453186294036734
0.00815707264611316
0.975282105111752
0.946184057212715
0.309364115802956
0.808904292886587
0.974608451952966
0.800207360776568
0.231839111025821
0.985191953762577
0.8323342770323
0.986610802750469
0.807429787856144
0.000245907195584347
0.992080652729352
0.92709389438681
0.605176239287893
0.64636503269658
0.989505340514557
0.996141346136518
0.967876110776227
0.998080588453053
0.912082843372912
0.989630370653769
0.753687393743244
0.989092502848493
0.983942810752006
0.740391829948515
0.499046195509806
0.965019092372969
0.614189454304184
0.837846925585585
0.976627162542061
0.845693767666965
0.986295118658502
0.132279552541731
0.938774307532036
0.974585859796549
0.976523244034563
0.0431697751988733
0.169979539526103
0.478601301975206
1.01647208877437e-12
0.618471446186577
0.960806118659208
0.987483607029949
0.948652011491107
0.257395382860888
0.978642809494407
0.876756600013807
0.305560417336543
0.980342258601369
0.349766154503554
0.97377764035394
0.789801782862086
0.938370439994408
0.746750132252181
0.405710193125747
0.932460870293729
0.216728348799678
0.805528058886728
0.958837952377534
0.842082975557606
0.999688705040525
0.917772150801339
0.153316553642653
0.991547419672913
0.0965050673828077
0.316062597732849
0.745130493454946
0.653288599315353
0.656862401550159
0.885190512867021
0.999426491895885
0.97361976117858
0.977564373906513
0.645849795639852
0.89929459121313
0.218068246341635
0.802377672786647
0.518633834895926
0.777996760937697
0.989879191913211
0.000309082349165395
0.977465690051826
0.964164797468802
0.904146753013624
0.363542807327631
0.755375053841845
0.403465968928212
0.999995274173556
0.874522399565043
0.992181872243177
0.681453222345507
0.421063963397426
0.994273545406887
0.996041765431848
0.347357780085086
5.67449809723404e-06
0.116492473576771
0.980234498370471
0.25059842181284
0.883176346749299
0.0139380533249119
0.453551791672829
0.845150892466852
0.752476965089586
0.302935206803706
0.53224210643961
0.468788388224395
0.199497447566107
0.435020117444798
0.762672302769899
0.561523715971772
0.995151493422014
0.135841396211042
0.119692083460866
0.666023711178745
0.568864157576508
0.164791872643621
0.161644751009252
0.880192679117601
0.998807569740566
0.977388977251745
0.985277445046763
0.674145206985698
0.994712985055288
0.989879483577666
0.463523270185835
0.228919088358538
0.782607503064229
0.382554858824582
0.995455419067655
0.551282477637971
0.989624059832474
0.0515519853510979
0.664662967327946
0.998641700846221
0.720135803345323
0.780834332334252
0.959933713818551
0.94387371076824
0.966273281439829
0.984521035048762
0.968050967736564
0.711662175777075
0.86798423548114
0.999834900158065
0.980092088077269
0.946383350804968
0.999203698878358
0.301132735660852
0.207538428773305
0.823734060893884
0.860517179636403
0.931684988202859
0.997951796345503
0.223137303387729
0.905449585893296
0.606964892061826
0.271590803228236
0.715697459185168
0.613745995536609
0.296980345922782
0.595318006119494
0.998894069768365
0.975640599087957
0.928082064664037
0.869402015224607
0.00257862807322519
0.735664790235555
0.244923753696912
0.998287180538247
0.962920869765954
0.8076871668458
0.589628039247329
0.98636532661372
0.990050486346992
0.978645236939006
0.00325714221355878
0.289368886309691
0.994160350361728
0.99142895842686
0.91543871250449
0.96916960260086
0.968982662496673
0.863631515741101
0.715364776204999
0.995345232943868
0.964276723030266
0.983887977421905
0.798043484336845
0.162869953895276
0.991537892174969
0.223944806940943
0.108212055637833
0.0279495439267465
0.000500885847952229
0.674011180242945
0.80912955097941
0.974069458447631
0.99885512381837
0.238475058603865
0.972153273026893
0.82762880605705
0.60624807714266
0.349959206761805
0.996279563783751
0.763779275948885
0.746259059647028
0.68255779215199
0.988259775265621
0.896257182681742
0.0548132086142476
0.933469687316908
0.140311505653978
0.989623652395085
0.981474594448053
0.480310406652288
0.916868510899213
0.192684811457201
0.978486436615422
0.997470958288466
0.00551054511773333
0.998431197492099
0.684999686352214
0.895827244910362
0.660674579699641
0.999502833732834
0.524420141108187
0.594780389433343
0.78065728318773
0.90886975356682
0.538188862439016
0.746836733450658
0.999184454592317
0.997334150170291
0.846900981019423
0.682529706603244
0.999969574590818
0.997986498737717
0.000462409102092422
0.999686042061638
0.999793434425901
0.727262521745169
0.999811616070468
0.993119397239454
0.95796447145398
0.929678022120483
0.33558379386196
0.836687020067632
0.89591887505543
0.0159975535667871
0.574927729951961
0.779673604174282
0.704689892582695
0.999905581852135
0.997726409662135
0.214638298453451
0.956797195315654
0.959917968598257
0.834170892255147
0.770857805133925
0.943675913533274
0.70077592494131
0.812213138675812
0.99172964722488
0.961354756345464
0.707556018726888
0.8026304206935
0.219310573474535
0.117515463112431
0.987248748143385
0.0437442551440785
0.0499193744571583
0.977736793041254
0.735365800489761
0.924575598195696
0.366656531586254
0.998436866058238
0.510395351951101
0.987345147458161
0.335435820596776
0.431537109731242
0.993611728617102
0.304535097924767
0.974256930756888
5.95967245098313e-13
0.565077141459784
0.999323462439771
0.276916631968572
0.930199994203817
0.988460318650093
0.926790510554594
0.379928902544366
0.879218706046215
0.993850038485181
0.944313582393727
0.765319894778175
0.374030802083761
0.626773462022746
0.218410800473397
0.999463542003474
0.980005365252118
0.955456770410753
0.525023707415144
0.923929838081816
0.971385279172226
0.988345369548497
0.369911601764725
0.998683351008596
0.805399694216751
0.662329352937842
0.993895229761879
0.95037371240901
0.939852559708706
0.918914865706272
0.729429200612166
0.499595806696429
0.871004375221794
0.975278307005223
0.943437178397667
0.545241370055589
0.749196652630474
0.819219752133835
0.912337390983404
0.216857768484115
0.258623373584352
0.974871537592761
0.654700154763896
0.300988463875286
0.749033718524319
0.996623347322954
0.999746093336098
0.964197278658487
0.968287544516889
0.0188214613703397
0.841161117101465
0.507921773744747
0.158518956232095
0.772260348111372
0.962222408972601
0.924595359699303
0.770846061047527
0.730199974620331
0.826745356068777
0.973076416085559
0.975215064855514
0.979393990276663
0.563902046150327
0.820852369974845
0.750138707881942
0.251819806387584
0.334203712144661
0.896951109162478
0.270643796806886
0.000140765820255139
0.729539057545008
0.418226312622087
0.994217531904375
0.91809830489605
0.983862274123354
0.998398318726496
0.954673558987365
0.00683710388185499
0.62082903032736
0.674166127662428
0.789382674518133
0.782214492518233
0.989654798670118
0.947332149652962
0.796869469607424
0.351694579144116
0.867699311467067
0.66087217700316
0.961942688862988
0.999959070690459
0.557547120113639
0.785271932004706
0.821975870760004
0.813996713821082
0.998407317170176
0.151556951967575
0.696271201753122
0.161112315581142
0.0213470997632504
0.205225925429457
0.714651890196985
0.308481407478219
0.90938694808704
0.996268742509109
0.855836781609686
0.963524667241431
0.367593291413646
0.984051151110104
0.609596563490558
0.852899713702617
0.999606063941637
0.270521359322276
0.931031116378432
0.889171603220039
0.895645860690258
0.291558514164314
0.194103261253417
0.995099677936426
0.0337615017194388
0.780459565610572
0.0703985695073825
0.795046593351111
0.000101693321071266
0.784242480898637
0.314698961580939
0.355242305991605
0.0611554912556548
0.41228134375666
0.630698243032854
0.999982459602759
0.015631298813267
0.931023528779515
0.925952834731174
0.704242318553741
0.972507837085186
0.921975466005046
0.0587826216162413
0.753767603531806
0.00805142785021088
0.986692872364424
0.372053375045837
0.31254739103258
0.422673918869696
0.999992638292846
0.00513950383941376
0.765327304416516
0.926068081208845
0.495514700652924
0.42155287641594
0.156632349203119
0.947873063032286
0.943926435880287
0.956112948614534
0.995157377993336
0.291987949373694
0.861440894248181
0.285827423254136
0.609986630397804
0.174700034711747
0.947704368438426
0.72576853464845
0.986811284038306
0.974213294937247
0.156862153432186
0.947514809597495
0.773612486009219
0.255067368034936
0.811305198073015
0.916660947603887
0.99950261777486
0.947911578629991
0.999786100238635
0.536819573710567
0.875839286009173
0.967195823864641
0.912619572369478
0.88559865819744
0.999421503200477
0.174245086730046
0.82320436494507
0.115188561694397
0.872593343906206
0.606450200532371
0.94633668438273
0.997460941830836
0.788327373383237
0.983391676431207
0.991733012236613
0.956821001951737
0.748460531284454
0.711694622625099
0.411614752719206
0.998503953005115
0.993764627208883
0.691273411010752
0.985821733409443
0.697155138039378
0.0311761394171259
0.99765950915506
0.921264577542467
0.511605837150313
0.288550346893882
0.708119968544626
0.424127814327486
0.351694350935114
0.970134010985152
0.0546960079731325
0.904496498063726
0.155335165533477
0.711018175731632
0.0560427479728519
0.999011486572618
0.571860374031319
0.777007262957952
0.948179666502365
0.747699262304775
0.565947368673796
0.999964216664054
0.507185405722432
0.997636744240359
0.998495421915196
0.850691970223947
0.965493965197547
0.979051074725431
0.999988644627781
0.963908389985938
0.427914015950716
0.999543453124838
0.933868125399871
0.65221066732583
0.989569042491961
0.17254288959479
0.970345270245947
0.978917361847403
0.898860935115741
0.918283620748075
0.839935055828503
0.0060241830450364
0.887337849699908
0.717348977602316
0.926885964680809
0.740534950791332
0.984486765196358
0.98468226082564
0.411627066937909
0.303080387096546
0.694273009916064
0.522798163759099
0.990020199984125
0.989831649416506
0.999981611321558
0.853195045328831
0.891325579004587
0.257617852821178
0.094814028698168
0.963501965521371
0.92040936759242
0.340780713919137
0.973986041329231
0.75115165461753
0.539080597963053
0.971372854476639
9.7596932678327e-05
0.374701053873731
0.406429514788216
0.0146030982684143
0.637779642205704
0.990845557879562
0.95306812709518
0.197043337427342
0.998847101801043
0.946517515576715
0.031634022424327
0.905565304600462
0.631814097484696
0.906295954767467
0.847077162800547
0.995651391314636
0.953173686233979
0.999180209014258
0.597211759339201
0.916608935652711
0.999230447401872
0.999112366159305
0.445221995281485
0.996641212445702
7.77112479821234e-05
0.606143810708608
0.852386450515136
0.924369154933494
0.86080861907564
0.97087616629146
0.878702826519507
0.998268060802405
0.617384110277776
0.779914404101124
0.0890594079707971
0.420168705308171
0.95842915941854
0.972800494017304
0.410765569336422
0.925722950441593
0.255441743994226
0.645480509041995
0.687183685471754
0.748970660668475
0.0375535988571377
0.997686072508422
0.831026426532801
0.395571759891805
0.838129084995328
0.768907454678105
0.886639519087295
0.990164268256218
0.988897371764525
0.967934690069487
0.943813338306162
0.891293093844023
0.971859812973957
0.910424630015088
0.395247704897266
0.584643690904634
0.698768130944883
0.69926641383664
0.922832345689155
0.921768421220497
0.575526166911612
0.0493210411941848
0.464257985029338
0.995203316296236
0.601330094007576
0.611158387405139
0.218942004947398
0.954898172126952
0.492875568885624
0.82529089870247
0.98195700750383
0.82416006428107
0.384306429541841
0.080799596622872
0.542099070611164
0.955153091245009
0.286468241118311
0.636310792987312
0.187405362498489
0.999583611088508
0.980666187349194
0.0954056547475763
0.937923863873939
0.761521724177668
0.996308825798764
0.841009282732551
0.976515585778133
0.770657736624476
0.831542275538355
0.978503848415936
0.992585130251328
0.607753863444318
0.997790513290817
0.582920502410005
0.958404434545354
0.496169810220754
0.933676129593438
0.977852865981473
0.999604066260413
0.724183851203573
0.545847980861273
0.932522970643768
0.938925998039769
0.96493381853246
0.981513123928907
0.985291532627415
0.99688537209711
0.826765505673727
0.610893096850003
0.984167259788219
0.999969960664964
0.883497089994921
0.0138626591449513
0.916808270909047
0.898287302926217
0.998763831299177
0.749728001349496
0.994661032101024
0.918151568582184
0.998295433619355
0.941823316835173
0.106239170835468
0.269432594540447
0.00163963645450719
0.74835728329497
0.943710620072602
0.625168241648027
0.961972890068409
0.990505790738021
0.324278591584008
0.812496055700545
0.718150050525627
0.476562782878558
0.990262489639521
0.953800216227374
0.99991840606277
0.227363414637127
0.837088407696698
0.929433876673033
0.99735571110234
0.681053339582672
0.64538789111672
0.982598772041158
0.662406630958838
0.868426211781242
0.999235435572838
0.528573124480138
0.999232265052812
0.531825163086057
0.988146333049994
0.463142899698063
0.686109544733486
0.987037937093236
0.703117176730208
0.996245505254535
0.99985163275934
0.871413789200073
0.94065194002123
0.345923431718811
0.900990326175804
0.983127085581497
0.631352526644777
0.287453582276967
0.747018942938245
0.389406186944849
0.517340596109436
0.945353837072331
0.941992904400158
0.0444021953683532
0.98087958370893
0.205076927151137
0.458760794499027
0.892383544748452
0.980783163418857
0.990920538787036
0.089396252090334
0.51834257084051
0.897357348257087
0.751453996664822
0.416806864688925
0.372353782587279
0.74232703658457
0.293917274841802
0.737036322760565
0.0700946711659141
0.877740122741937
0.984943867208788
0.852564928944929
0.95689940472848
0.998177657244011
0.841919660195785
0.97989897522815
0.939476154267062
0.827218990462623
0.990258306059059
0.468766331770259
0.826109488002098
0.965085053730683
0.997226331232497
0.793434507722298
0.00294349772387828
0.977456316743648
0.631474911535595
0.974715459732316
0.000777660162630368
0.555893239280839
0.479188865999514
0.548524578451516
0.675881140370875
0.951711133586277
0.995336093490235
0.252437380100425
0.133220197837381
0.981121226153014
0.364949292514804
0.306868665508765
0.812980489804586
0.821231794083958
0.761884181276071
0.985834219655698
0.997866677703734
0.976626188159468
0.72614771639131
0.909738896533996
0.40064127501086
0.0133533439120556
0.924572707039535
0.834190395281556
0.680537229627762
0.837638832122149
0.787269983822617
0.357805616269497
0.916512501294245
0.999999274540063
0.122897062698831
0.99992766161603
0.990261484805161
0.985267348533627
0.987586451813418
0.860638478972403
0.925101044305541
0.801829057814869
0.958034190624468
0.445394210402626
0.914180604669927
0.854042387079222
0.617629462200634
0.457402729807833
0.990343149730297
0.863899036818512
0.984908202028523
0.960977712229372
0.605612227232535
0.79291478638689
0.820513897749066
0.785289898496122
0.986099773361468
0.956331042711823
0.897354771369214
0.860579353568973
0.997439841309814
0.241850325077483
0.370256827396983
0.63471969512595
0.992182943853306
0.833750911801958
0.999775788224106
0.964267986379867
0.931867225696199
0.5809939572205
0.99765939193214
0.997960865032289
0.989143169649353
0.141344570240347
0.960816789538664
0.374866045372407
0.845053948207838
0.99468419872208
0.965929080405465
0.578161683339369
0.666013318027264
0.990475606591467
0.936690478851231
0.00455146175212171
0.999074058551342
0.89289049846327
0.0767891500076465
0.991494635259753
0.0512447637932955
0.999904912710408
0.958520052348082
0.906477039250681
0.0128252228141634
0.0875925846279338
0.999985091051239
0.742694676090099
0.104213238284853
0.817220514030725
0.917487490261582
0.393680959126779
0.600745592298338
0.933830016234423
0.131186368215434
1.08394277859195e-06
0.828389478657344
0.120333914989564
0.917187626585292
0.852795053202842
0.177443163569517
0.876536498877771
0.961730661870724
0.982709282603179
0.00345392911045908
0.999927021668807
0.858305316368084
0.287185577495981
4.12269714233285e-05
0.999178366622355
0.163074713194123
0.705176950981896
0.693541865068531
0.68568830689969
0.561791963347502
0.951191986302015
0.417433319078026
0.601868400327051
0.716226943027959
0.896809212309702
0.71862220042956
0.996992017241382
0.931616235616573
0.70637061137157
0.473288611746964
0.987675326259862
0.932455863075459
0.865720961245624
0.78309384126372
0.918525520170927
0.914398892550766
0.000317419400461248
0.992934905355324
0.99690183924619
0.384205517215926
0.960033681062059
0.997858293034595
0.637328117974217
0.676659617774913
0.393857100614613
0.938940747355007
0.411251326788448
0.97456406851023
0.729560141616949
0.956934049391063
0.217695938211654
0.500419093601502
0.942084828498228
0.799803834223953
0.971304730773421
0.506073993819611
0.897134508670689
0.569715674525401
0.974227657941953
0.974767895157832
0.808197025839696
0.849653021172011
0.635344356781147
0.654948763356501
0.994058119922362
0.999952070911842
0.536151823926692
0.951850522646145
0.728737461026584
0.576047738592016
0.877838442931182
0.998835906883626
0.984431485566391
0.825894850279144
0.345303683522503
0.928061650735396
0.237563219627493
0.425286397168167
0.187023282025918
0.804106678242939
0.989804611249015
0.882273342558414
0.948811144228873
0.781229788399675
0.993663960658808
0.985492229965375
0.993672653910046
0.988105520370599
0.939732434989033
0.993882797848418
0.00295976203568571
0.636487081761511
0.155032411688536
0.925535370882952
0.942873149550246
0.813999436092706
0.608771815000152
4.0240306880206e-05
0.300062726445794
0.998474991537264
0.892230367131518
0.416210027612913
0.600836014844673
0.660208645449381
0.760885710908843
0.442485652133684
0.000250753773704239
0.931572927559809
0.85237619168702
0.883585108032644
0.934707238236907
0.849853826236411
0.989525292435902
0.91574795075291
0.998835347043658
0.891944284830988
0.923573201977884
0.998485875203595
0.0615671142723078
0.417293841265967
0.527985358794759
0.129069595340628
0.998791856539332
0.998259570060325
0.0345853461476373
0.606382370795749
0.991663011005162
0.85558970329171
0.940921778197719
0.0997158133787324
0.552793244171543
0.965152909426843
0.886793573827143
0.0981468034408573
0.935476188251859
0.999989770578276
0.975025386923042
0.744574978283131
0.99906223459471
0.896966834514705
0.965672018830609
0.997842247261048
0.355799352395552
0.392645347529789
0.998930814972533
0.985585785608743
0.941026752041209
0.749342676613857
0.908357477077529
0.930009156662324
0.997090296631924
0.913303239311003
0.94427826089502
0.223813292502792
0.0496607514478128
0.999561905965495
0.740842553640831
0.943154221443174
0.989664416595801
0.99659508815059
0.976996314365369
0.802009425486043
0.570469286335362
0.96460005550541
0.964114940992058
0.994787813763876
0.432411901162792
0.999848841200777
0.929407094822518
0.999844137917986
0.573698089837
0.000137330059750939
0.9727446250257
0.881233347987782
0.429405927812947
0.999433961204699
0.970918642845499
0.0333776302146261
0.939429923912765
0.485296691145646
0.99458031234601
0.95579579659297
0.98581132586115
0.696398490649149
0.965733762798574
0.810109158987606
0.735142284177797
0.994450352154003
0.332935596749759
0.199059966644253
0.889103375052024
0.999646127257046
0.970541134459337
0.786253966963883
0.925778515840829
0.4577909398925
0.864040158144841
0.970679378201305
0.950626359074
0.0139886240015012
0.927422555874287
0.816722516606454
0.468168538056955
0.991929330749439
0.732005270537815
0.962865201475174
0.998181898177645
0.605416530302792
0.9999279551523
0.49317233874816
0.999646604911074
0.972035118781796
0.57272353317446
0.915152580719267
0.646521499461896
0.710911961849365
0.822499332014163
0.889838043223991
0.963463092527337
0.898321478096971
0.92609618590862
0.967873659919976
0.868023652645774
0.961568999838705
0.982856929627873
0.918698420143796
0.87346775336314
0.99321822803794
9.0341169666508e-07
0.884237907473666
0.993093974056961
0.890421285601928
0.799430927277626
0.973307459605309
0.596367408054707
0.325137442962834
0.911509895668202
0.993660702086385
0.847169225603453
0.861826742890291
0.999901940574688
0.347606532496001
0.48217919099695
0.961631410803742
0.90504097071645
0.852428744531589
0.544152893232763
0.9998282660888
0.984708035018147
0.0485221795244003
0.331670642581161
0.664032025224375
0.519254340663764
0.489739470152162
0.992989759194599
0.665865358372545
0.928530254272331
0.999920688011994
0.577504022114822
0.774782714398342
0.869450487059992
0.842092763545216
0.674912390448561
0.954040062904774
0.94124563554445
0.961005203504003
0.186762868461827
0.348804341821596
0.961495230348081
0.825408081100127
0.8483385483619
0.933242730384057
0.975446734444035
0.287151260407707
0.389799724946296
0.862478355875215
0.948943191359932
0.278736211130556
0.993414374604941
0.875926369712685
0.997439856465667
0.954828100970648
0.982824531645621
0.845342863783732
0.0284831087407402
0.780652121799565
0.950730958858122
0.797232488054844
0.991445109586375
0.721853775755088
0.873619390622928
0.758367718922697
0.8430643168047
0.998833224250561
0.97026878307523
0.900605684312256
0.974835961461277
0.733109444563374
0.690181784610963
0.0497768738384449
0.23086472845077
0.896013759528649
0.769809682447114
0.655073849894472
0.929988651047417
0.344200990113028
0.867172874405514
0.97086715877439
0.686725994324213
0.864129309811763
0.864465132905238
0.9729624114042
0.359192131776814
0.53642498827542
0.602609803546299
0.627657838507977
0.973044367056472
0.7150313253833
0.900174364281624
0.994867195278007
0.997471329676034
0.959327320660802
0.00610077324886906
0.496116944863666
0.91819440686549
0.111494352400869
0.38975005128919
0.693379165791199
0.700086706801772
0.564249100011668
0.35034914637322
0.417887633335069
0.996821327983118
0.993670690448911
0.354529139009516
0.971560224141258
0.954241207614454
0.637823348988632
0.999884262408011
0.968979699116835
0.942316148042037
0.133682393427328
0.937628046713329
0.963926127789402
0.96720426254677
0.976524313880357
0.730839006852716
0.0130265967938713
0.998436257643184
0.651487629925729
0.757484125124376
0.999841434501534
0.825010319685626
0.158517476766094
0.905229784127394
0.917674692648562
0.995970372432931
0.997208719498202
0.995288340615972
0.0172368996067609
0.949942176422901
0.731570247599728
0.952336571830946
0.986912793405628
0.829374328221721
0.618414573127917
0.971457557227083
0.993536993582375
0.824949178128056
0.589881887092327
0.84539521734233
0.999721912082052
0.478289570324477
0.666812840997847
0.605706816898278
0.499528248662677
0.445602600651823
0.988227034474504
0.737136744165285
0.98538030491327
0.996474660014513
0.284118890809292
0.684326222035415
0.00146944679163568
0.990752697330537
0.658895014685195
0.520892953052696
0.977778605465026
0.817559911858998
0.84199558309458
0.155230385304909
0.984185378843544
0.0631576389651317
0.944852063146178
0.212359628105522
0.481243757028415
0.925157908906144
0.00597592147355196
0.998407464826798
0.639935414351107
0.806853774123193
0.32887182194784
0.971461537034037
0.132949658537786
0.493342942238922
0.977448738760276
0.862033029401807
0.922564033382838
0.79046521248168
0.904347509690308
0.9550730056505
0.999967936930656
0.987409587803097
0.998861975438328
0.981404486668596
0.960000598179801
0.932192338304812
0.943586084878343
0.314897216095035
0.998718031776053
0.968575620850046
0.560659825329239
0.866230050809503
0.0965095899120856
0.994212022662568
0.998156257687038
0.998790922298772
0.965989347320045
0.99996949714793
0.652344114656378
0.988776304949198
0.994104580135928
0.0239535112541318
0.815775819139982
0.313831831753649
0.962278281831173
0.993277835760304
0.997679229586816
0.986989291275033
0.988638369986626
0.214346335868366
0.999990017783732
0.998558052706127
0.821630160477799
0.299521224332318
0.946476119736125
0.995996217667467
0.874796713478479
0.944637872298143
0.822365744704902
0.998781501076836
0.999262189930031
0.859056434385673
0.443424392433913
0.43426074414255
0.774802706088394
0.0328743467708044
0.893090705193087
0.960064672928541
0.37041067693006
0.536525754187701
0.503407941714196
0.68508996929207
0.915115212161812
0.983316824493313
0.427260788751544
0.933664383388452
0.999558403933606
0.904169068851117
0.609486354784751
0.857434710487321
0.892535125498679
0.982642000832764
0.755846313066561
0.770982343801599
0.443507556283814
0.757081305084734
0.732330390740367
0.453298773607278
0.994342556907795
0.27552521561515
0.434106508401066
0.998657923337348
0.899880804033648
0.998240895336331
0.0334817743629669
0.998358963527614
0.909798464299468
0.635648373981155
0.735264535892534
0.991705581544659
0.00364485076594767
0.709838815799261
0.666329412208611
0.957584394890936
0.99904967687566
0.756365735152932
0.0434628865875282
0.861678130433056
0.830028844883709
0.00746030855313097
0.952560744611073
0.687454288679052
0.961369486168647
0.946828509854862
0.941650548432157
0.69689665151708
0.765224607418955
0.527791770451595
0.999998513477289
0.627611979105431
0.979270349721013
0.989515548344129
0.948292888751862
0.960114294602031
0.0143366547315196
0.94592297627137
0.999557940915169
0.891846378446595
0.796630505267493
0.963998258482743
0.698490424880396
0.588503881851683
0.796837493701431
0.999292541993757
0.62322997139223
0.998839304325637
0.156079282999494
0.21804379914854
0.796097629499286
0.954604381544762
0.889635298494944
0.985045235693636
0.978855631393084
0.447857298410072
0.983193114808129
0.717223133345097
0.0709943639803935
0.419426952207294
0.796587814511389
0.440496891420609
0.880400430944776
0.986738112797191
0.460019501791651
0.657114348568278
0.883681935497108
0.000358836172583064
0.632270410829403
0.965500351623083
0.717261798745454
0.824746459662096
0.583805797113864
0.959946125087344
0.995192185666836
0.825489904474434
0.917598084774581
0.97172754231772
0.353794819106545
0.790286917813205
0.808976996454027
0.708186250696258
0.71153719421853
0.997984642808292
0.398346725730962
0.993291616265402
0.559558709338079
0.962560876005394
0.903258068646684
0.616528280650501
0.926197670333545
0.916858351093739
0.604708370275078
0.929050866160671
0.952653952892252
0.857823630593891
0.693555006118492
0.991060419160393
0.965501075966259
0.726211320703669
0.761096185330539
0.547012619560328
0.957369125497937
0.936465540681197
0.776444585540459
0.873094852205537
0.395273262971194
0.970655240863281
0.621761568922548
0.861346937993139
0.96147121657033
0.995074854192622
0.435270131667876
0.891420853073378
0.00385056968640309
0.998436340766912
0.988177010644436
0.991373355951836
0.998954289848075
0.679580267937643
0.962024594340227
0.962531196268989
0.94324763373284
0.860295098389017
0.863497439636645
0.823743672288308
0.632637256114758
0.979734897233487
0.971604162153064
0.942092453001212
0.0349793709137997
0.738620874700531
0.986633625101429
0.555515204835772
0.00449678258411382
0.95566801236281
0.032858893139096
0.878165640423318
0.0418756239783089
0.92470659836967
0.999706010166075
0.99286582095806
0.694824605467891
0.947076555691921
0.326819610268971
0.975398302235397
0.157038187936327
0.847671121975144
0.684534869231338
0.989174257701291
0.00266133669388906
0.160402460351584
0.962972438352422
0.810978248231235
0.558262196925862
0.795505482905386
0.867610186970964
0.901331473223151
0.35589653154013
0.442127640984723
0.957163620230716
0.934038915616398
0.809586473583648
0.385641166925962
0.0146678124596431
0.773610023749101
0.811292606858112
0.844004445702579
0.0737331781115574
0.974359089235802
0.853653026735804
0.997982807803724
0.641406539623524
0.87181223379708
0.889931750528395
0.147468735638652
0.803687659925137
0.737660793901291
0.835995793237868
0.797169445410612
0.848416680277284
0.724079411300557
0.301792540230744
9.39523408056341e-05
0.91887759023411
0.967425085901858
0.882900024201284
0.977803768865613
0.991273702466381
0.99343729648199
0.00573074383984164
0.99773018639495
0.186809603338189
0.396117508634996
0.175763635464702
0.364413720747935
0.993681208979423
0.830679421422362
0.00699695661630811
0.899967769364515
0.130104946547636
0.923872985867174
0.969345598411219
0.441452879065311
0.000136999909393565
0.0652431502155966
0.66257811546839
0.879174119572812
0.815877830025279
0.013153490515636
0.517825844894714
0.705825018862628
0.163133901146045
0.0724826917196086
0.908035894910675
0.552355958847792
0.512372472925018
0.876574446467134
0.386109069128449
0.450098034002944
5.96833672033963e-05
0.975825527562592
0.949419144034884
0.469416365028578
0.99044247885956
0.981620364192727
0.97930507200719
0.998001467373551
0.732639267382294
0.964346824278601
0.267301211967974
0.981184944843802
0.171153030365172
0.434250300640402
0.509852409771853
0.993449517405721
0.463908037663404
0.69450668331378
0.867806560759904
0.632064942643938
0.713148269272185
0.746257848628317
0.995445156815739
0.735093653788869
0.999999147653003
0.864920616155763
0.988412024306705
0.985730267735919
0.793506960668874
0.532567659015202
0.99908295134945
0.896586859642727
0.999770409513793
0.196305306174445
0.755790280078254
0.655572683806256
0.879972194918629
0.991708781914054
0.962399136501741
0.000349878815987822
0.713879158513358
0.30169527651958
0.892323493183775
0.753541567004454
0.997411449294405
0.109088728663307
0.863269179030246
0.999818026865624
0.857745427562065
0.899537725273626
0.987314740134032
0.424728165944261
0.622391363452837
0.921568203109159
0.65517931367606
0.998756418252525
0.999380537701487
0.819657784670313
0.969396177204593
0.991530564528218
0.189911588790956
0.234391179043133
0.976308913697022
0.367687825632939
0.984720487019813
0.980804141263559
0.948606387419306
0.935089235900742
0.870435955525545
0.989228988454572
0.601559789529075
0.916590883958197
0.932224371881454
0.999888738044331
0.999515046139089
0.350396673768633
0.652620709222822
0.567772199665071
0.978772929679444
0.986302189789204
0.784800167707082
0.986171801336693
0.492325405511073
0.902535666417856
0.992223955867291
0.961323133186665
0.128379864950156
5.76129971318774e-05
0.427401106682095
0.520691716944273
0.999330909728106
0.977459927597041
0.993139380907093
0.221952669741763
0.504520484874555
0.392090007803972
0.946021312636622
0.837536092439895
0.404167470150499
0.00232639286016161
0.969399520001647
0.743153091842824
0.357507568340489
0.31732468385472
0.965626363127655
0.152339595273171
0.872641660833655
0.790008427311265
0.906656493328483
0.418569919245921
0.0149453778010809
0.728780879490794
0.944607747142327
0.833394448817023
0.770989369340143
0.806706254617116
0.99316056567952
0.718504900343214
0.325337666100182
0.937871481981669
0.999057302613429
0.570671415030339
0.998881341693055
0.998723234429902
0.621443545810409
0.988308079848713
0.755351533617868
0.730236438842392
0.679501073307563
0.999796929088972
0.745764958856969
0.960388284766657
0.995199662251329
0.516074064828439
0.98807080708787
0.841414902196968
0.0502348386283744
0.945833507128227
0.994115438675992
0.290353838519978
0.529127201458554
0.313583733929625
0.554329058272834
0.99574059259463
0.984679937787161
0.89955194969574
0.999961389870015
0.964400646771181
8.27121251949009e-05
0.98616280457833
0.833746966719571
0.781465583191017
0.477747968770718
0.993345661483055
0.980825713543848
0.999056579390845
0.516839588074759
0.65821855711147
0.999131884583583
0.996467996281667
0.697578862196338
0.0109180262652108
0.284739314274884
0.946968959586006
0.999320877580244
0.455321015939254
0.355838059392623
0.903725267816945
0.898556920425935
0.400338310100502
0.485112693274661
0.988283881119847
0.115353904828334
0.983014381397676
0.465255289726544
0.00813056036323602
0.112931025101346
0.114059154963057
0.942990989334822
0.777740466647592
0.999689836777454
0.696819999191763
0.358471181958
0.791353297670575
0.973348271346921
0.886232018733474
0.974504154027164
0.96935968974422
0.994853745566067
0.827783400502281
0.576313917905804
0.981691300004827
0.815291165249769
0.290517703736458
0.992132822680317
0.944458290643439
0.982571515345254
0.705542085234319
0.949209167543373
0.625562461972799
0.850589380323512
0.864005234393072
0.999790637883724
0.878172912180069
0.745573706621685
0.0842806958217238
0.824824970339456
0.372132170113852
0.851864937791705
0.723183951133939
0.0305847581400441
0.137926272763652
0.997987248789001
0.913428867314807
0.903604454482711
0.231677515761327
0.989096827411675
0.53918615673198
0.891921023850541
0.914520735852115
0.999694587249338
0.520533405479259
0.979892540290532
0.989054906180257
0.9486314097051
0.784234609841581
0.905013793318512
0.436567875558941
0.905687732797944
0.949521643128387
0.999820625526693
0.371216989327754
0.996747861152491
0.867814702937351
0.911781126188433
0.770538998852422
0.552149799127853
0.0299042354682513
0.750546700873299
0.960177978737536
0.977129304059648
0.946269821310766
0.925824163277502
0.51278995828429
0.00334972892282293
0.999982809890228
0.995749458285895
0.992023874621428
0.281954731796049
1.198734375178e-05
0.795871088043742
0.434104771163675
0.317510244162599
0.103933508597856
0.588159790381755
0.0690202298668348
0.992662720303542
0.992186029328199
0.675133082818296
0.989523645860032
0.938909376286201
0.797323109639068
0.985943017182184
0.217149511692835
0.174344523939221
0.803451787774941
0.929477866609981
0.425876806600044
0.904950639514874
0.683115942703701
0.975942386032955
0.907778794651416
0.964128625731329
0.946907454981267
0.240417894709764
0.944168152435204
0.809855604284244
0.99980394536781
0.886478428748328
0.913983954103019
0.788578999114933
0.637397055916737
0.995764104992913
0.520021194297477
0.998578236212093
0.0105731093411156
0.992777964447443
0.987161481539997
0.963345068757824
0.798138384902104
0.942954638733461
0.9721622889232
0.9246758727977
4.92194064648361e-06
0.766146542557236
0.932631978139304
0.930409617769149
0.22024743149524
0.874476936878827
0.615621188294535
0.514491072854342
0.984364724700473
0.269545980752277
0.954904135829758
0.294720819199616
0.91096709387155
0.912978970847784
0.995234250565941
0.980951514179114
0.557428557309373
0.994629218360433
0.203290417994773
0.849974660415229
0.253776545094778
0.91822526615701
0.0784127439135086
0.0544333626902854
0.923350475089658
0.962707745656986
0.808561705349564
0.647447951631402
0.72232132286178
0.787287800047953
0.624893869749688
0.243168955837121
0.927709458358805
0.801344355725269
0.476175596216053
0.651733478186688
0.24474369887613
0.439373782597859
0.987817059259985
0.99865981510124
0.982145976306896
0.931583909404169
0.62462498513886
0.580744881818199
0.967542563887497
0.114848382305621
0.998413067958429
0.85077179286898
0.985911107637936
0.964148351217188
0.0595901101562254
0.561102509268512
0.733628334986617
0.979547346377632
0.96232451714727
0.996365048267683
0.0132788932173669
0.995122856093486
0.844549253906141
0.978488449511654
0.893092637223198
0.110496107752338
0.956449213486758
0.0444430513634488
0.923010721432461
0.623292416732397
0.627482523568849
0.823829673620526
0.999024370702776
0.00788983895459872
0.0270887299403889
0.894069477166591
0.968481542103453
0.695222198508802
0.99846894834694
0.246857822010164
0.990655380041911
0.165366771017894
0.93390924100359
0.951155712768599
0.994408347040373
0.58929956047516
0.866359627372205
0.757673462625457
0.992819255658831
0.997628648599224
0.26003465017312
0.661437275728808
0.896344460632832
0.998046995794726
0.998372893121971
0.886921269268262
0.0567617037008995
0.842614491181903
0.84204117115133
0.90290356338976
0.65081397201838
0.301773988037316
0.830526118989171
0.845980813007326
0.91474538192617
0.887755668363609
0.99882425034825
0.000200200299416623
0.552241511029374
0.0163510783057034
0.999491997241435
0.746832911909663
0.924078785710267
0.98427391612595
0.0225352869784538
0.828867940543844
0.981092467273252
0.994595959641826
0.892762027850107
0.968870860079705
0.994135485194322
0.0169177537153093
0.999923127184137
0.329277434495399
0.607590199666413
0.981473535346347
0.937637861997106
0.836754198166134
0.997510388512184
0.973820582475243
0.603268910344202
0.865063421554363
0.79175958736549
0.992408020641127
0.986002414841382
0.969437857236026
0.976818640485181
0.912822446170978
0.999925907142822
0.91779374316611
0.540638338301417
0.986064262760491
0.886921633310213
0.998064327228606
0.971859375059946
0.627168709084091
0.261057626068103
0.152958131783536
0.901622793462932
0.0311630966875354
0.992375312663796
0.868671998045908
0.418447392863805
0.241178552605744
0.618288376652076
0.550172531599752
0.979605107668682
0.471397318286751
0.453383968059196
0.984720298199685
0.988747616491658
0.804442301449551
0.507219622016585
0.963204660745048
0.462704173124535
0.633728984868934
0.610611396915383
0.800246601327097
0.952760953196763
0.966569620294804
0.848190057026221
0.709509194314254
0.0372898312117184
0.752965533896508
0.92354498506689
0.979606165302419
0.88789984783151
0.789212520325249
0.96372174559304
0.797647056062109
0.592288455007574
0.755179345098302
0.998829712126459
0.00334565925061052
0.643932153270361
0.944311681621245
0.992753669500009
0.998744395739205
0.758302349626937
0.0339387390488043
0.979127353621616
0.891373867942723
0.0466145655710046
0.839910441237048
0.998919092728787
0.05850263972007
0.4766589423499
0.00680073828710453
0.9999964846727
0.559079129088985
0.259599478220903
0.999515795214968
0.324705420475095
0.273644340714623
0.646657632739825
0.887396016039117
0.848395262044055
0.689830275123991
0.850118839711085
0.752893922881688
0.962101798892328
0.984075931961661
0.927617902525242
0.999843895467656
0.881479615641569
0.145116187508687
0.681551015935326
0.99796991579291
0.893679623789899
0.86963668209853
0.910318138010776
0.183411390453571
0.999614971102412
0.52632006091512
0.985023545081774
0.864563763784832
0.977048266674852
0.799870638847195
0.954208604991265
0.965254051973457
0.0414250129127668
0.805390475428853
0.992864161926967
0.80480163247868
0.564010666809827
0.952124649481349
0.355592890553994
0.757279757009937
0.379904180591099
0.996020608763286
0.0555626082491188
0.975530606087947
0.972407490213783
0.9558866024467
0.976645565832262
0.767704307169609
0.994783805693228
0.109180287925075
0.977319413685863
0.982778299192699
0.358179518913878
0.937339506689996
0.963645866191936
0.527473749421458
0.79440920952475
0.995510197506589
0.983729060161497
0.59335523382041
0.997956244564837
0.978834845636408
0.998854403566265
0.549973371114964
0.978108325722205
0.890399768719646
0.782529515092341
0.954638912751653
0.809294481673982
0.734215740541302
0.766789416544397
0.990654415643728
0.283027506384816
0.966900748546367
0.100740441175838
0.990648527850394
0.241354009643002
0.999644777943027
0.448043273774888
0.725249195716688
0.867981019852983
0.999903752821704
0.994203537402463
0.899910885763113
0.00290394144003721
0.621166908045411
0.501375877581143
0.99892067595214
0.920744709091306
0.990400333153406
0.219656222096956
0.850234809716736
0.979301622158002
0.680193459219753
0.957946709446631
0.995286995669087
0.566224947567102
0.984043701454086
0.615363735831022
0.178375183949456
0.431490682115577
0.999982891335748
0.882223491957573
0.999750222554656
0.989664157682635
0.946615927838127
0.989980961513926
0.90420229787979
0.0982778552610522
0.809263421250871
0.437595115616724
0.962594312832469
0.7300231909546
0.927689227788158
0.999916760117808
0.99346979378461
0.803180859918969
0.999953180440694
0.998333389945453
0.658517018106694
0.835071286693077
0.999548696519104
0.537016479971587
0.417197775246853
0.446989943261958
0.911091502240837
0.610527368202998
0.000537456613657813
0.582710416365393
0.991544472889712
0.391627783802633
0.925908630762621
0.823987702712664
0.931013867740634
0.999964239269241
0.924870391944863
0.930402909964999
0.991476459123305
0.215233771555645
0.874640134501338
0.997149873561285
0.545477458377531
0.39387441666201
0.65405134138532
0.997583617386149
0.650313267110412
0.997017961210717
0.617060078591124
0.0446822960502824
0.985508041972917
0.959044111027662
0.926099464920313
0.657355894105655
0.766182385360968
0.980375177535118
0.972986806619169
0.764425514949358
0.739176787203126
0.973279659390089
0.264315317413414
0.0121272670544163
0.987200936558393
0.986523432820352
0.333702065057798
0.650266583504216
0.963988338862969
0.951730450630263
0.750921564246771
0.629344824786104
0.359241908220333
0.402746567753594
0.150575712798215
0.995902333877489
0.841177048522173
0.116028832175782
0.929718723286915
0.208667729881084
0.358238714100103
0.34077242429844
0.9945360956214
0.982877408788478
0.892769947696909
0.972631052476117
0.712012620288234
0.999571019183244
0.98522834029681
0.320485919854394
0.243502904218091
0.999495316122371
0.333450842940456
0.309157479758874
0.999636757720417
0.600452242509182
0.995821116360863
0.988505785822302
0.634329537408974
0.932238779862649
0.280149499487527
0.889626077998196
0.085718211341516
0.875853516719782
0.53386566992613
0.498470769773321
0.999998795568275
0.12098049994901
0.930020963456827
0.832211187214028
0.350481498005317
0.998745696639557
0.204583905095974
0.00311799058527379
0.999927087976977
0.401881133335507
0.999378398064337
0.965948575664711
0.962767274527098
0.925045229016511
0.644452671032054
0.976730117441251
0.812059721688411
0.650179302240981
4.06249397523888e-12
0.632532649576287
0.836509468060718
0.941210178198366
0.994243345911902
0.198506768055386
0.895752741064687
0.176596130411054
0.97250464219228
0.876468204416382
0.899481209188782
0.192916699200867
0.931081798799428
0.999846420320349
0.368888091950191
0.849156232578531
0.979340372630845
0.798860771678171
0.972919835485258
0.940967780987628
0.946399534513178
0.563782582720435
0.973112166419142
0.810576178190343
0.691348953393414
0.751729115906163
0.681696403211755
0.752123363174938
0.701895160053118
0.924842865153424
0.857408971677627
0.934862240754656
0.993114937785834
0.41535618206105
0.567526464710994
0.996590545121473
0.66984554788694
0.128081919836634
0.0486074991306645
0.998123052918873
0.969341203452888
0.00839526223775367
0.619313384609231
0.637939220346779
0.987135430611423
0.05703528389425
0.755381407285965
0.993544590322462
0.94876317878833
0.0856476502159386
0.990899961412508
0.720870590678937
0.982515051728189
0.446700904946434
0.320196291751058
0.883959855733278
0.881991202872788
0.9770224751004
0.0271691671629322
0.999906577572045
0.101596128135499
0.992374214406749
0.877224395702379
0.273266002805556
0.87588497942653
0.760410186606412
0.985142675697298
0.308927643085191
0.852511229432987
0.221015619916149
0.883411899180741
0.529217340798002
0.297993420157506
0.941951800156746
0.579278200300828
0.841808976466239
0.904678810974654
0.861190357232078
0.103898185714002
0.406935603250659
0.459488401049974
0.467540765107877
0.607045626046605
0.727081590314032
0.95606435042222
0.318137031945987
0.890667111126241
0.986292548236918
0.940135255649376
0.96222366424479
0.994831193411992
0.889000684638768
0.0632201476318117
0.918367027416444
0.984690723946416
0.814153619568475
0.812572140466238
0.989596732009351
0.578951539244313
0.908679953071539
0.615626430643362
0.999793451167422
0.952150457912435
0.965313724444645
0.565698125916722
0.980384668058948
0.992371345334017
0.444883894089751
0.51932349488266
0.731299529593613
0.747625943241316
0.787900552754827
0.952358323284357
0.999520512626036
0.0658767546332584
0.977240292083759
0.91914464867714
0.0325619513871369
0.227257506561624
0.98448815943395
0.987946670579987
0.831424062538512
0.85080196255725
0.842062475484965
0.977866085790052
0.458984642154452
0.770800110334083
0.984629583911777
0.994007537811054
0.983830521843921
0.999900066903088
0.228836376191684
0.68099299538514
0.848321055051321
0.254514466759699
0.89358950878296
0.983098463819656
0.253083310131402
0.836339489742453
0.746702772346836
0.938223153059286
0.974668524064917
0.925011693902941
0.000685015090923527
0.993984193022121
0.0861346327902131
0.0965295165447352
0.980931660423084
0.00884752034356178
0.74250489330443
0.997876073851976
0.0110734048097067
0.259167927322793
0.933634569992163
0.995647492442327
0.999922437745068
0.0469645661127085
0.996259251302733
0.963723448704879
0.925328282469607
0.993956853142567
0.992777318639212
0.675476644088558
0.907356066286864
0.99892094533384
0.996801983752996
0.967961972960815
0.365382650087812
0.301941975912272
0.99500891582795
0.0944886813043364
0.990737831707274
0.963685036108562
0.0549019982074311
0.249330925384893
0.943296250184594
0.4395948277085
0.000409001671885796
0.930243493062533
0.837911870902753
0.742369459602555
0.0375975960501146
0.964963052872088
0.249143219359865
0.346160297924453
0.983886054286105
0.98843034640032
0.880004852817229
0.0148107989815328
0.62884256301522
0.995235484839896
0.961476842260438
0.967207842303554
0.220714844351638
0.0270639986949299
0.980682400637064
0.996980734777946
0.990706802910624
0.0809947727114224
0.991343645672692
0.887800943341087
0.825106051929498
0.997379791051489
0.493330168041862
0.997350839468912
0.952056414206194
0.623615944221995
0.73814868593731
0.997747222124855
0.855057719762995
0.786896742603921
0.917145415267218
0.107347277726987
0.685820156399476
0.905837453102527
0.767331408471409
0.658206661596106
0.945759539569138
0.0852838040013047
0.904619760787007
0.887037120108004
0.879336680243368
0.988830026281433
0.775694063341078
0.989822220690473
0.980937207041336
0.254130955164138
0.58562318679814
0.969162211387576
0.918228331110855
0.738628146639946
0.835439037712506
0.848776051547284
0.59126072864609
0.947520776315325
0.99594547341836
0.321045497419238
0.964295753965133
0.537524518597961
0.541843016348405
0.0490368901879927
0.999569465510513
0.000131874634334798
0.766860185219868
0.5394339447591
0.302658939214495
0.382790719420078
0.664891260884543
0.992903278812042
0.993395588131546
0.932803436570587
0.599436821360816
0.899119835932793
0.695271377591616
0.169462291035058
0.587812753048304
0.999631505092023
0.590967720017643
0.304742082930192
0.805515980804675
9.10401497687516e-06
0.975416537261093
0.288180486037546
0.96645293608831
0.925507249375758
0.782677162216809
0.984429048754825
0.469662561132994
0.921994508348341
0.888974809326043
0.999998912747809
0.811391777749926
0.875981638643672
0.821130385417229
0.539673367135063
0.915555142465345
0.834116792052619
0.914633505614193
0.94339761503157
0.997263881649192
0.841340414839197
0.418610615263827
0.850011962353935
0.344198232850754
0.445811097465851
0.0546925770577945
0.998073527787686
0.72499065397832
0.864984205867848
0.904539100900956
0.0256787023346928
0.89414658061367
0.699144260919402
0.96572951677335
0.999186113281293
0.0615382626757295
0.586346864128074
0.104724342908899
0.930485347906466
0.424948918778904
0.454724269223695
0.358095506576218
0.096873506160952
0.437165416566739
0.0628454313177096
0.582499764357917
0.99999347498392
0.869070209917355
0.999128802675922
0.993990563494988
0.0131079201645738
0.706670831434051
0.969320644337343
0.934919487725153
0.855022697151775
0.943100219623543
0.721645571522351
0.998632797232988
0.999320316160758
0.972843296706512
0.991869792538536
0.93178651431008
0.992720772263622
0.993274543676773
0.989849050172092
0.993450498904132
0.884594754702582
0.995056421273192
0.987675618296134
0.985509190912785
0.638552025253992
0.784056327827917
0.99999902306058
0.87811797953323
0.64048455448207
0.940648957472346
0.999484876969959
0.699061320771994
0.000668548841880788
0.820997708949258
0.954267726484996
0.434355985764495
0.91709115375358
0.918660877664609
0.973211641344554
0.465614120814967
0.977091160782687
0.0555478562265772
0.633050118276349
0.743141639358199
0.971535702474427
0.999870253382521
0.866916679311949
0.98729214425278
0.999827079930729
0.953433435715252
0.921145020030814
0.997871168545318
0.925487017872659
0.562312351415652
0.61669028552503
0.942418738039792
0.38363403620955
0.292954624694129
0.977525926752322
0.926621797425392
0.141244300679883
0.83783879234957
0.252121216823659
0.99889001827993
0.534491412637734
0.921810822787193
0.414865548197377
0.990291148265629
0.692548348334575
0.0991724637831391
0.0560003222908589
0.465919630575026
0.272795710377837
0.325969980673526
0.936523144164205
0.807504532145554
0.482615098595955
0.833804865327774
0.937306680721374
0.643408900579268
0.999149913262088
0.848231477926146
0.938488516743577
0.93075577389965
0.999991491793662
0.722393451585251
0.998182585591491
0.992653995545117
0.684121402560907
0.995527463994819
0.997537318530773
0.551016805546844
0.99717817167443
0.993128636527255
0.849655830789519
0.979196077169881
0.992945120885848
0.206477570452968
0.376183338525063
0.99950471892607
0.97742022616332
0.995745959581683
0.99238448945202
0.998249962971542
0.990996756736719
0.935965208743069
0.993306245114607
0.0247526331062517
0.905826313835728
0.965127316755051
0.537056710412737
0.247165328938999
0.742042280957282
0.989904929809763
0.969121821726897
0.947152955662028
0.862340846716565
0.999188018251577
0.993495359083574
0.765886477039225
0.808037343800023
0.133381473647144
0.556397557665998
0.87391040201929
0.9704556382716
0.513244898552203
0.353684333795377
0.983475037387478
0.816155132323497
0.628565956041615
0.297024026938334
0.213944274016463
0.946726906485278
0.96866475994958
0.965070666702109
0.307638606824231
0.99121067975513
0.822356450998062
0.983024063029409
0.999554577634566
0.570124757639042
0.971541036420509
0.947154365804718
0.944806193269133
0.654791155539864
0.904087905122499
0.690526481038689
0.671483800510259
0.140493348245033
0.97670584357934
0.656552845225505
0.928557822245934
0.892311864843605
0.922725767259434
0.988731449915312
0.969947127533629
0.94761095128132
0.257545738341194
0.0548604877721738
0.517943067627709
0.0323497265961215
0.273368517818046
0.638066230362958
0.109603461977917
0.994847415177602
0.993267446772069
0.675273221122456
0.973784688460478
0.832806549962688
0.995973439163732
0.839506603386007
0.908923918458786
0.0843753761316358
0.998435377941474
0.82836582008141
0.860457253916475
0.854630049808272
0.852924389277057
0.995366641931869
0.0829386390136452
0.994834060451226
0.616998185079342
0.657193773027608
0.38926834189858
0.988253103122237
0.847580511672701
0.821385178784836
0.979875125972679
0.922902757748294
0.99999995830883
0.892302825169498
0.98683293383865
0.950822396686331
0.508345694767512
0.798030141726938
0.31617736324595
0.535616233484045
0.000241229952837675
0.977251230342947
0.907413250495091
0.99462975986213
0.77440087927697
0.259638726735445
0.998694743850905
0.149730813303726
0.810832059132775
0.867422213338052
0.949207272468855
0.814172590227784
0.580158401707817
0.737871760634728
0.984406120383782
0.864528848209835
0.0600864466411281
0.835774132541378
0.0622772208785279
0.00254768668143903
0.909413206473409
0.646972349384921
0.853308046397558
0.995952276063128
0.026233307438069
0.918289267926479
0.122443614547623
0.98132186292743
0.147860459807217
0.116906684359319
0.768248188251912
0.842580197921847
0.479181113782578
0.865471299612502
0.694755380800072
0.154836872562334
0.803252211094667
0.948205242543056
0.736334586930757
0.113799265766478
0.997324061028615
0.826294996052815
0.558443405047349
0.876710568543679
0.977313678519555
0.503803689243055
0.65493935898602
0.989053468124162
0.963654266762728
0.966851141576145
0.983769341006263
0.897598924923347
0.715298484853982
0.98578526268605
0.0136878164785617
0.604911564837437
0.982064799042865
0.830380859791812
0.995148118029175
0.99959203880122
0.99173578805079
0.100706557089636
0.565215158085569
7.91449420947369e-10
0.701286741993879
0.99968177114593
0.994848475841874
0.57099360994257
0.996006287704903
0.660257177588126
0.926254580552595
0.558224232488339
0.889314773096084
0.903006670946139
0.20856215350154
0.970284858875376
0.0914159598165834
0.134680551348175
0.959738659244516
0.997020504934615
0.215581300688818
0.996297170126766
0.0653491999983613
0.444083349403295
0.202656407565642
0.715449259276787
0.983384108374093
0.881749961855142
0.968358857914667
0.938570631661183
0.793565118837836
0.331333490987559
0.279315955402916
0.938322040316063
0.999993781538155
0.867702715447353
0.942154520297467
0.990477806922785
0.981791789090774
0.979527300552427
0.988091525577109
0.0603976663498428
0.999363659452089
0.948070279150672
0.59124962364801
0.977332886005192
0.510705382120189
0.0847888759824747
0.700479133441576
0.953617292574362
0.0280759885026689
0.366812245596385
0.998913066466785
0.7135239616408
0.999397011019124
0.876363453942596
0.798922130292714
0.462481865145066
0.386879726173674
0.509792584443154
0.7410473000106
0.999710230381737
0.975370340344754
0.805131586368314
0.384970124394141
0.235433048840502
0.993829352174721
0.934117551712164
0.49232233343849
0.983414840384836
0.842195102278281
0.607915445060457
0.928751967533388
0.452203750367164
0.987963353215947
0.979159712424013
0.0047591056246725
0.820458751926008
0.455749683551369
0.664392674867576
0.981394901301054
0.995489013092582
0.161632145388752
0.000707193930665033
0.546875111097396
0.962386492212709
0.991964287279972
0.595264196147956
0.982056218779661
0.838446660288227
0.922022359277989
0.992152118526932
0.997273757883274
0.987990806908092
0.924044177357352
0.987289576436052
0.828560082915457
0.747360717816401
0.576367684876409
0.638397271046202
0.858681664405249
0.3881829474904
0.933892124010338
0.907710917174718
0.193776733584169
0.865984413785167
0.922128435851145
0.965898098574306
0.999941012073035
0.999978962243164
0.985241021663439
0.537590055596844
0.000656110354053143
0.356677300063958
0.89849754662085
0.936713926905033
0.89103706932855
0.935254029606268
0.243028039262185
0.995650674682308
0.959975292076206
0.99880768828417
0.989917090736463
0.544522429186748
0.572839504484673
0.13253923019985
0.0864303587411094
0.814118778088114
0.993026013783238
0.298831402894741
0.464621633677628
0.744643777938372
0.600338506524264
0.385363707354071
0.861703407504924
0.428648907506269
0.900228991671362
0.850763941368771
0.961675492580486
0.776691331725855
0.554110148257279
0.881735102442287
0.999956761428249
0.748099477591428
0.608905022526864
0.993019541526269
0.998596488317022
0.840826166865875
0.993320502944527
0.983032620641014
0.96487422609159
0.475462877281014
0.761958518350035
0.857983726175373
0.598173138774383
0.998404608813972
0.998085336351716
0.985690533973173
0.997071960193788
0.00347435807121719
0.479136670483124
0.833640200919139
0.992180993386675
0.966860230758475
0.410258927115142
0.941369300896596
0.960028779438989
0.380720578368604
0.916385411561737
0.276201158260285
0.772157665958356
0.975552913717626
0.564161078610375
0.851917242275503
0.8804593512329
0.966278693058254
0.982257472237564
0.601739163886397
0.991900175601023
0.925577486328736
0.810122030016965
0.129602136505932
0.940184786609975
0.587224952803317
0.529347061983473
0.144084922833083
0.673249822290514
0.920627085868884
0.676374739393987
0.513979038463053
0.529042363428025
0.783367886922312
0.903188456901129
0.552137745300241
0.675092371287089
0.947292848779676
0.882648141618767
0.949662142148524
0.939175842369265
0.897484273319863
0.99871862121853
0.996275077735195
0.975107223524374
0.905990132906948
0.835823016168091
0.672394485547306
0.993572782977487
0.958244407906052
0.47035658278231
0.964489483066467
0.891627292208643
0.978080516914006
0.919573076347083
0.171922411877367
0.997762286222341
0.91138858108932
0.00049819013238548
0.986689292264221
0.970092254492681
0.411759223835657
0.525946031878665
0.60941114750408
8.5749797940143e-05
0.925342945715933
0.999888902509746
0.704828657712397
0.999707859664887
0.251964001045527
0.394029319796143
0.726267092735214
0.995080344864557
0.959188166296304
0.969056601722421
0.523620771356559
0.939321173577646
0.997559214721879
0.666646745411034
0.949255257370653
0.998946013297727
0.468943095499811
0.27402757342619
0.274747155659077
0.966244166454541
0.999736625904711
0.644732579603176
0.566323872103648
0.764151846807742
0.99516919376585
0.341163855225339
0.76840630960241
0.838996166566649
0.941892068862187
0.988948657594437
0.0798626637375154
0.971458870705226
0.613645545132919
0.954087797527103
0.992292535051279
0.603443655991151
0.66672459160883
0.627768472438098
0.682237200200745
0.997173727776253
0.0347570152646833
0.998357189484071
0.993121070731005
0.717991096258219
0.937056797295758
0.994730029102227
0.854647710403575
0.995729583497505
0.239801214875466
0.935240962557734
0.889906090160472
0.726361825943091
0.986172571868591
0.754240173747418
0.169362583013008
0.15911606121252
0.988082778428189
0.83184509602446
0.296292310262413
0.962898115401512
0.999493342359419
0.846332016609409
0.933947967710969
0.974183201025594
0.992383846757995
0.961973251071145
0.815688008728111
0.789192847924502
0.545963212653044
0.308867936215837
0.691367265387547
0.999883958410911
0.885508930475356
0.999995033713479
0.324432275686534
0.200297361320102
0.557798228792429
0.748574526216325
0.112886081103585
0.928376760087076
0.999097682614555
0.632449928088425
0.950869695278093
0.0483677598961799
0.793621605323282
0.981022717823749
0.518553286353914
0.410707804125933
0.232845628195079
0.355902094744358
0.789500857287817
0.949363067516888
0.959429857774612
0.88730787746252
0.999615983380361
0.931036075399689
0.93168369498509
0.537261395057266
0.230831313202741
0.787234397315605
0.411979341990069
0.902476030304348
0.0853134477831821
0.964178731175093
0.646784398497643
0.952820780762711
0.798647363978519
0.794406139710945
0.628757794867702
0.932194533197989
0.986313652139753
0.610997147968563
0.163166189786554
0.396078838345503
0.672759469115003
0.882904118468364
0.263281788663249
0.982783303844125
0.440652792689301
0.999555601286548
0.996995348787925
0.0179426638856958
0.929954524263762
0.865012904544306
0.98935899217541
5.27920055510085e-07
0.667182812424697
0.847108789522008
0.483339915123339
0.517958952841753
0.998501438951607
0.755166579502424
0.894332498638335
0.967550432143206
0.805807059045813
0.999192898988019
0.307550743457376
0.162591464005966
0.830494085818001
0.801551717848307
0.859269277514718
0.449616530531502
0.788582102572934
0.910593919181577
0.862334386371588
0.968525695683358
0.960169719362542
0.959158953077384
0.0799769275072747
0.987771363136696
0.989112650438105
0.999935477551295
0.985095965541161
0.999958251551623
0.807682524183474
0.989121813419225
0.999637822203559
0.999748366447851
0.782050518366302
0.864044414465368
0.931541113814769
0.668258274596719
0.664688552465375
0.833819459589458
0.841442510282965
0.790657352314937
0.991406208373882
0.949337945877918
0.849125605178819
0.38140825033161
0.558984967301106
0.997863135001765
0.375900207688473
0.653171785763663
0.977217988641047
0.966546029020651
0.784835771265967
0.988685380124999
0.909353395367576
0.208933358114735
1.93145110051261e-08
0.999480910952194
0.0116533038893215
0.990887824767957
0.882486366105752
0.790296286250655
0.610444844472105
0.766635752273232
0.946973429101092
0.994998269632251
0.999533410210289
0.928699343792711
7.5304476535268e-05
0.869685210844641
0.619725452136535
0.998166622551572
0.99450650698224
0.956206638101873
0.97124847243977
0.809854699889581
0.88163110685205
0.854516809979523
0.999559869650551
0.0917136926845366
0.507985205496069
0.952506028137425
0.866806384050673
0.903983897729755
0.951189716707179
0.939190643758282
0.807916452537925
0.202475131301985
0.279221074688645
0.724112027362598
0.0465616993940573
0.571090526261895
0.592479751400392
0.219490169032008
0.630240129403259
0.902727081082276
0.986180458548581
0.985569131152354
0.939871641700252
0.99564428716861
0.607354156755965
0.918193360662675
0.256738056326131
0.997453926014643
0.579896515811156
0.942714278623923
0.000417884714746449
0.999945758549989
0.684415652595581
0.989365638563225
0.997868805525725
0.472523575128239
0.894439870820354
0.994952726370075
0.995513164668322
0.842925149780546
0.993884335252337
0.99681058937809
0.979507678167746
0.990098901320744
0.59763999060527
0.999911046788821
0.892404797895414
0.36754582881233
0.583663076633857
0.972059592036698
0.923312619177758
0.999949705194476
0.946130888869326
0.980349252027476
0.775384470223667
0.524689054038902
0.661620461709139
0.337598458971473
0.783045160331685
0.994738174057923
0.537957296262617
0.96605042419177
0.174573513460581
0.553630306402475
0.969461892623894
0.994713952769587
0.975696514648892
0.99811940809811
0.997121740799714
0.904651584925949
0.87912847911865
0.823547904851138
0.925363059787253
0.81042354679683
0.0988888928289158
0.306059297377284
0.999992506198009
0.0123828644838578
0.491025613450404
0.717525298570068
0.620494912667941
0.3748083051621
0.977900467631746
0.959189833128975
0.765411762632732
0.257088249402264
0.203123728150291
0.864872847242028
0.991969859062537
0.767213290490925
0.882905351784924
0.496945172897949
0.0211438693915439
0.815849624694243
0.681053900991625
0.247217346784788
0.888324794505501
0.645141449230009
0.878570798111435
0.651941227039804
0.874983877790344
0.987551047613178
0.962846946310531
0.999812710123465
0.884396104884347
0.566704406920952
0.0545196697897639
0.975018996899798
0.124712773414384
0.996702481263561
0.858649763993995
0.683142104679143
0.506338665898989
0.692944979495796
0.876141733275532
0.926130123153006
0.427428250361005
0.928222772040715
0.364468070243903
0.645307063325322
0.706740943429919
0.63891639464035
0.729241344452256
0.904037423474471
0.485912540911649
0.992673971993137
0.184131755720551
0.0516526884927458
0.367908592816545
0.686596564599968
0.997582373720619
0.995482432681291
0.568742513670232
0.987912215605931
0.965742004585667
0.851965001482268
0.95679005259514
0.582714120201548
0.618995809248209
0.813660003369929
0.859722793820902
0.856145774902932
0.944773465638284
0.998554898310483
0.534911550461111
0.943616014908455
0.790517019247112
0.47074281169704
0.991848245301371
0.989741018108715
0.297932441034809
0.94510340834723
0.0305326984801877
0.00300893619570444
0.993093550927013
0.974287075129013
0.974072889676057
0.498676249587793
0.874171568673125
0.998408966636097
0.744779950664871
0.194538447272938
3.08420318805487e-14
0.999679671799198
0.993920719394923
2.29186371402459e-07
0.548100894700828
0.915833151218886
0.831196862213827
0.99862452758379
0.8087640797908
0.825027402326382
0.940135463302055
0.967193042043401
0.421630370942147
0.581128635516399
0.999875331887107
0.937769797011347
0.995589942674134
0.0886641003750762
0.54850837310676
0.0812701781007907
0.999779032964266
0.998018562931436
0.329386142387372
0.07197645824614
0.974653309808521
0.363349981157911
0.88714391768976
0.923678537672773
0.980489746295117
0.991232385638309
0.54962281651997
0.257990371868862
0.949773927573786
0.743608678215189
0.993052266120163
0.726744220473596
0.994654204424471
0.768493652558102
0.463749510101741
0.997345932613415
0.605380719998025
0.998560030302959
0.226518862031711
0.786428384830611
0.985040426745822
0.771582243775028
0.592676448354404
0.359379854609679
0.978695908786466
0.883180578802406
0.769911166750259
0.108390621115999
0.944533202844217
0.996748651932036
0.901811866580908
0.965499300352398
0.975058242213057
0.125621053580993
0.653522891004899
0.807773528277079
0.0287451046847852
0.52895991480846
0.0966948800563553
0.893557851096098
0.917926349947702
0.740357672498494
0.678080705097793
0.998533352923643
0.107036368822567
7.10850493987198e-12
0.000734088174344489
0.826910476427732
0.92115322247994
0.931513707511396
0.96817222537767
0.0758342009835695
0.87195226061421
0.316826417169136
0.918120028934072
0.990355663229158
0.753460441306852
0.954100992420532
0.645714942834925
0.791862714009348
0.763680479568387
0.98040281712553
0.058385662253154
0.0912915644852536
0.982490958844845
0.994133867763487
0.90032795555439
0.552040755228231
0.90643501193957
0.927350721005764
0.0431899861383034
0.721562316606518
0.999667308039574
0.648359160649278
0.719380162598416
0.840033377657589
0.996359490272646
0.710164563958198
0.936221989282078
0.0523567087520063
0.94796129129084
0.439559635631748
0.956813002675231
0.913364751450989
0.976661987783209
0.818459522653023
0.795797979376921
0.808461967621992
0.636755870172441
0.97236887635023
0.2868670719514
0.8003755227646
0.190108796462226
0.796158475536874
0.780643826259378
0.926588333172225
0.448503338405842
0.713690925022039
0.726777336150373
0.857877622175326
0.999453444665823
0.90682870441498
0.0667061867274294
0.99031362716844
0.996437087500852
0.723901668781205
0.967103413627006
0.999034398707616
0.815266420167442
0.153542872865315
0.796996398733313
0.753382890344113
0.315263802409195
0.000700504983546101
0.744740429140092
0.983199468163783
0.963664748099465
0.999997243110615
0.390078959212502
0.131220754325621
0.364897193551056
0.893321545008183
0.569049442699986
0.285649600199936
0.404582670965308
0.499708535580723
0.195962039674374
0.955913314201158
0.856852829703014
0.91066948390118
0.878770587567376
0.557975464472993
0.98929289177205
0.998077987079895
0.513274491093956
0.278018270422525
0.416617981776606
0.914296344193146
0.994694167279995
0.777518111701534
0.999683689814374
0.996424544742768
0.791044424831964
0.87310187771263
0.577122503745441
3.0415022390401e-05
0.287261977112633
0.451347933766883
0.850282855571344
0.94782198422607
0.675420077714569
0.256024357386744
0.998452212658197
0.750065931753391
0.925847957011614
0.0129520727261344
0.999663035074469
0.428293258376881
0.898432085583516
0.829837769039416
0.778511259308382
0.8342546537165
0.739731669491349
0.0593679223485487
0.99074973466892
0.708206102439
0.967183250322898
0.461653552906973
0.695404770005189
0.614838656609671
0.975573358006238
0.917458815044841
0.592442993893248
0.998250671413651
0.783565752572915
1.0164427113156e-06
0.99634935659133
0.852902437441506
0.616147675312715
0.415219599199835
0.285501784072072
0.890027032604873
0.972843597859285
0.488437747905536
0.646693748440205
0.682271143694384
0.919829238233675
0.0289854992702114
0.953153013460374
0.602447787865521
0.230387622171399
0.754167408962375
0.9807820837106
0.116639678847203
0.535620153498367
0.732683419853063
0.998906798604311
0.999618926971981
0.853949970675105
0.653151806581289
0.216101952757146
0.985343021712422
0.750094120647385
0.99967625448921
0.905144868294538
0.99989190197404
0.802834430780008
0.123675245116382
0.0275592126286111
0.879284775238938
0.364023411333162
5.06990962324561e-05
0.649451017956964
0.206261875514812
0.999981352966108
0.97879015467378
0.996334401878493
0.44054959803021
0.644349254118654
0.1872623088473
0.462666305522373
0.396423854926339
0.427743941417125
0.0521548130152617
0.897760298648091
0.239210754316257
0.752470341111796
0.993151002301217
0.9959833290091
0.992395207210682
0.987629250442891
0.999707927230282
0.455918302312463
0.0642772801102172
0.911970241521051
0.933708618212085
0.827330238097221
0.626991934857124
0.999995515497799
0.956695211759624
0.776948801405547
0.928374302540123
0.308085609057639
0.584323520557377
0.582178322771962
0.575513607899405
0.361535691755265
0.985300627361749
0.967981345471301
0.455151094444269
0.998319211230797
0.194373529992387
0.961951943665157
0.525018244045921
0.91153955166557
0.985445502535363
0.94646470716948
0.980841282145279
0.998728317903495
0.680443284508957
0.501303973311507
0.936836879077143
0.0760638905924295
0.884890438059711
0.799789243174936
0.994849340394285
0.985528805979238
0.276517100740961
0.931826227236977
0.928832446124052
0.838261764255466
0.984571256792941
0.997974107702754
0.933002952257665
0.884625383728022
0.106205857454762
0.80686235731479
0.188726495888336
0.772710229022235
0.956814589987492
0.839243686195103
0.466060482712233
0.941236455639924
0.776591672788363
0.827469640676507
0.0759941511517019
0.141755110394985
0.956125707249368
0.815285778711701
0.999403346355082
0.948909241056575
0.948301189823272
0.353206627511273
0.933519955110939
0.999686542569091
0.816658360135842
0.906509656637641
0.913216283489208
0.99529772062691
0.240560068937005
0.969660386866224
0.485386600474068
0.867037190979417
0.92643517230786
0.956877038434222
0.916446912270948
0.977666086091509
0.999779290383748
0.814293604424825
0.320610117018478
0.993173613784143
0.824862613518044
0.998114716832122
0.995626435095785
0.998294907598869
0.432689063768781
0.904190384530781
0.639117531864248
0.111316664042944
0.962704458694924
0.873189957820526
0.303420981387717
0.863200906653354
0.546543163186946
0.84820646716594
0.999961867546421
0.97015447353755
0.26301304811064
0.199873096376104
0.999707011297966
0.607422632014559
0.706824189971371
0.264099769513605
0.00162208856436122
0.476462798721064
0.998266173562449
0.97830491594132
0.458829252880782
0.0154477959129888
0.731824312174453
0.977806058060003
0.999905477283342
0.411948814592681
0.969955619953137
0.988041182762171
0.3668236582919
0.0614410315280776
0.976051907013542
0.993485447145704
0.993214635744508
0.999690360725281
0.847581964376252
0.993288720978522
0.0899339504623013
0.915514039727718
0.902143553729247
0.975955527064253
0.128622451164573
0.906958242333082
0.916588955984626
0.94977466459535
0.355954800593199
0.93546720229865
0.647385151173911
0.937035744408887
0.828747510499186
0.325434483717388
0.967978224849996
0.0979202139608673
0.0918091537522852
0.936864542265777
0.369687952880241
0.406381702102436
0.994994012648337
0.95660905431547
0.931845150993903
0.00342149996393746
0.982999200749019
0.358275723609613
0.996647949053316
0.854517126534544
0.918623026097249
0.307394565854614
1.53120688919747e-06
0.801042710624432
0.25008839370568
9.44163757050847e-08
0.959307109090893
0.188346545137904
0.974045879585363
0.995664011137374
0.998750298593364
0.302574920737381
0.800081941232315
0.930697369641978
0.181451850015639
0.731439273536604
0.969737155899939
0.998822203360118
0.95766878268649
0.995228606367983
0.127923211333677
0.981954799865276
0.70634423852843
0.628055325418446
0.47915066979156
0.99244926622943
0.393974286645685
0.822910613374755
0.57306556839959
0.536451670160806
0.00104643881451844
0.204098668691262
0.699778091637597
0.965087081413013
0.388583345146282
0.212845977799959
0.187003355506749
0.852863868017739
0.654042288402173
0.818885044414044
0.967268885213734
0.95889999675982
0.492947949184981
0.983772339300644
0.0116791434221288
0.999190849201085
0.952069868722908
0.705518247333062
0.934872887709683
0.886038214540395
0.750216844733909
0.947711169657037
0.711683503364269
0.999533563683593
0.936878562048321
0.765237290143092
0.699779400879274
0.988059440600821
0.984117956909109
0.0687196802199983
0.711475143627652
0.989167075831499
0.944030885880218
0.954425664080875
0.995561894651703
0.621115245097112
0.752758472064597
0.996823152904422
0.959841948495848
0.999787618781133
0.696438279468092
0.215246835448143
0.0656539254864753
0.513944288716542
0.986806737484462
0.999460449729412
0.686524577559192
0.992995602734462
0.235772968420224
0.987610074328925
0.204545040204728
0.374263221842137
0.956478724506085
0.999999184391311
0.845617113964834
0.359849238566658
0.946213470024342
0.827368607164356
0.521109940780306
0.5999560106731
0.471539940502694
0.214666872755161
0.708184675818381
0.978746616547052
0.719559566181089
0.932656373883324
0.909178239447172
0.466213705273334
0.956410872817401
0.836661928708785
0.0427309228521761
0.860938838989016
0.719918746895057
0.999652796372733
0.0961247673590331
0.7860138261227
0.946303870337202
0.966063906723623
0.995745351112314
0.702442729918713
0.000450450056995647
0.0894436146423493
0.0539669027798774
0.969810739482453
0.472308587572317
0.999114404829978
0.108430866992718
0.0164572241193192
0.979492195904058
0.990935350801515
0.625440303275239
0.134844142959549
0.891306278700091
0.536487318263673
0.67268088607965
0.869822164213313
0.998989647594384
0.496283118119672
0.990648501583244
0.169813442905014
0.920661182736383
0.466040109295971
0.99882357277328
0.88909945412114
0.729696675876791
0.970807589111254
0.787282979381104
0.966382549934583
0.959372561341496
0.99939073151883
0.209059977764346
0.0180397632325939
0.591698886545768
0.954814450679976
0.435401961833331
0.940572179774061
0.994707679945864
0.988971747475952
0.995188759317687
0.926015179203276
0.993821489275733
0.121998481460005
0.659875915577482
0.312028058600375
0.748185051818817
0.426331631233477
0.988044087746646
0.314408709951461
0.988404065099432
0.199222069571683
0.284759590058371
0.516530536270809
0.961833877116883
0.0803721211077698
0.926059398682691
0.269925598341519
0.847500409558163
0.903741166315745
0.99460270017877
0.558783377150183
0.92323635095757
0.713602591787516
0.775042000522003
0.397750175305051
0.71253468434912
0.56006028051336
0.95183290800945
0.961199639386424
0.0910840194712799
0.999847914386591
0.00575316264118767
0.174214726913158
0.610726506585494
0.999766542846174
0.996156969284527
0.829762321709132
0.343368630392909
0.232079861525816
0.8752424160181
0.218025040701874
0.854659582578523
0.978492936617393
0.709424324972227
0.4887233811975
0.987342498233341
0.964068350960955
0.995043705053067
0.99937233580803
0.943538388721833
0.0160534829548107
0.913694849524654
0.941700810205021
0.944782158379635
0.95114245493217
0.914375529170244
0.985608437204956
0.733858751960104
0.38797389060341
0.999519044527465
0.858066216042557
4.58683041852629e-14
0.0935797294804473
0.853325133792061
0.986614412847281
3.61791575766218e-06
0.975005810545405
0.904042561231543
0.448892145252746
0.745388046818801
0.886104078401023
0.515105831477898
0.998173598846984
0.985032362654168
0.791376292114756
0.877750110356246
0.913972333866049
0.923299739892588
0.993126073168514
0.823923829961791
0.992482731364604
0.143456742478224
0.806140783953994
0.96526933618734
0.967201232263399
0.322733507794874
0.00926610133859253
0.279352216247733
0.990840354548303
0.712856068810566
0.313899284171537
0.936015951264403
0.48412455573867
0.0462988812626867
0.984836811686439
0.962510175842254
0.998303201787948
0.998424816948637
0.640895983863617
0.91891176580274
0.93023605742652
0.133931989861146
0.949041290190694
0.797420955632562
0.824679991165283
0.683014171135258
0.834919574432001
0.994417694450281
0.669567513178228
0.999662630489675
0.982212592840094
0.996944808847281
0.829787265116255
0.921404552246652
0.719712264867922
0.90066109843021
0.747991851038676
0.289374352401551
0.140766094652318
0.910748393764524
0.738176613597823
0.784756323632381
0.973642771667204
0.613807653746686
0.995062894373563
0.939041726411173
0.639762300501013
0.927220912623481
0.770917071189697
0.395169992355053
0.996948173181672
0.960078434571925
0.996885619678907
0.931377360618343
0.943893332601234
0.998379030013623
0.94268753960882
0.0038203474803341
0.947322426089124
0.515954192082972
0.999534692832559
0.999920811480099
0.990926557344106
0.800310888352075
0.911045756057294
0.519041204882803
0.929324513830982
0.291800714722511
0.727866650704066
0.999995164631316
0.689809379566011
0.183137511376292
0.997756746911492
0.82186933642237
0.788235035722429
0.997194136577286
0.922856587494968
0.926799787470026
0.916794743831811
0.826113117305204
0.971670363038607
0.548127137428967
0.868389697128141
0.592808778339377
0.874045761543908
0.695050888980183
0.973395932183696
0.320835458237416
0.330312792589716
0.721391518425881
0.174610674154055
0.432817054606248
0.00720641765342623
0.98849428237032
0.995286576518524
0.82097475385257
0.941347390658203
0.78365112678286
0.984934938289144
0.963236072288085
0.531430940457543
0.98820019766758
0.896670807155543
0.982759812861644
0.999735770470221
0.941361516428078
0.0225390987221877
0.945706481297313
0.344054027000616
0.300545713552939
0.00359077470050282
0.536637981013336
0.952784084815821
0.69802752711354
0.128045264078144
0.690313084726805
0.169617889027491
0.992380169337086
0.964978191438294
0.794328655385606
0.989743747866346
0.429742473640165
0.463088408398757
0.677604794221885
0.731752724566934
0.98725340471558
0.889336044991744
0.981780612146881
0.996539283838829
0.890994954274899
0.999002566044302
0.360899125669519
0.45604053994658
0.984770369471744
0.249791111090099
0.999315404228502
0.74511268114487
0.525471262860556
0.565253509100735
0.404263771260876
0.992448894546046
0.982684643425828
0.500983629449266
0.997750455811661
0.134112236567234
0.946505740581935
0.999753241746386
0.999562084054814
0.910350238952302
0.775548174159459
0.219145163172961
0.923488107945792
0.923323000350366
0.651194238978018
0.626813597296544
0.155667257526647
0.907392769315578
0.997186713590413
0.993391503744171
0.999583329721776
0.134377420140673
0.843339977598437
0.993310334042007
0.99872987155392
0.218663742231863
0.993842811873834
0.393387397670498
0.996990927825978
0.981810887363274
0.369378704017682
0.998903841628055
0.431401537446193
0.999892195639525
0.981898035035733
0.498884306154173
0.543936832425997
0.0692659071149415
0.824064565716024
0.909285888072309
0.944403800214044
0.93349886771963
0.386260913925587
0.121284100674778
0.344084050289989
0.25661883450127
0.999516655097589
0.298841958185044
0.0598980740456044
0.607473055504081
0.999752971471754
0.841668043503474
0.807603210569519
0.835856325965859
0.862645105414324
0.331450489018983
0.874184789072516
0.889742253019526
0.876105355753875
0.994918597643169
0.16561579272646
0.693441956089808
0.970368457969973
0.878989387608837
0.926179352276669
0.998841606443823
0.917382595925912
0.0298004287045052
0.934521483919535
0.95167226608737
0.266597436547042
0.894862752836149
0.0979738604261313
0.872332416725909
0.9999032958776
0.0044746199195136
0.998856301703884
0.731569508352966
0.913452809026127
0.998705113256971
0.404476213855571
0.281234822514527
0.436111452803456
0.993164874505232
0.539703670859864
0.967141546586792
0.438825015726511
0.672051581952545
0.974711348721886
0.535179024754041
0.827978948404812
0.997209028244822
0.971050827010435
0.994415594792942
0.201574477873173
0.999988217584581
0.132393023576166
0.639884969706287
0.991250107696532
0.954805866223767
0.810263960041265
0.543821306875348
0.749046068344919
0.817489792671102
0.015643293138875
0.988055096558167
0.968707600721956
0.00575654316543239
0.239697470903541
0.8481882406681
0.66423604920911
0.0924607013075219
0.999190317491475
0.904383158301762
0.578956504079328
0.994755573053072
0.696686014648324
0.860087921785249
0.676322282471462
0.962665847361272
0.999766566520011
0.920250087421068
0.806335470686664
0.706874346185142
0.952800741197081
0.636292911055796
0.992186458699822
0.879990911251828
0.748777529339344
0.488965561274549
0.891190103471694
0.857155723999586
0.530548632012666
0.590847459679586
0.727150995590276
0.478041828527349
0.991996778543418
0.0537927817019057
0.46074346084001
0.981119542260764
0.997266159545361
0.562606665229588
0.304935008543135
0.492985291161814
0.967269954191623
0.966664665347029
0.351724209338612
0.998234488923768
0.559151250126285
0.231041218656702
0.402039007454058
0.642596305728758
0.77019760773272
0.789278308000972
0.999872153477054
0.493852410884361
0.928570416796862
0.916722012493863
0.97446832363562
0.988815271385279
0.593320584714679
0.63043112880324
0.92979644240167
0.0726843016325853
0.995954211611922
0.824437606725619
0.0200579408219215
0.998911475107683
0.703333711689597
0.993003953987456
0.948586693833407
0.633325473159273
0.77883195603486
0.938048065939157
0.372824630842991
0.482176386442816
0.997226444415549
0.506186707343877
0.14313653037547
0.0645254941114514
0.999955173712047
0.977243697675
0.222653642925127
0.926636406546507
0.844267095159072
0.998078023095477
0.889088586297319
0.916320007489073
0.748283324104385
0.661838609112974
0.99779923486133
0.996509623724702
0.991217494307033
0.975512856468685
0.183018156196018
0.996821748271434
0.397156171281594
0.48439910737567
0.994446420906106
0.0541386402904786
0.941791386076912
0.952637684455232
0.985644163724737
0.991971633399212
0.248855722257965
0.952227777010125
0.988436676886784
0.0688128364052374
0.140498809366365
0.981651085321992
0.992326773782434
0.192822713918518
0.987518416274699
0.586308934132635
0.999199705459319
0.37837833995717
0.998573493153894
0.77299216535218
0.885243843674027
0.998410671389852
0.396650955499669
0.303754850723128
0.89118878657569
0.727680234889028
0.971775221159658
0.958939173978997
0.996878669633803
0.412004998137203
0.138693271970357
0.78806261086833
0.863487020875347
0.98145741931555
0.180722903118512
0.00641597947034346
0.930236550797697
0.97789249219873
0.868639194777999
0.913810976900093
0.439626544362278
0.937986591485112
0.999796515594736
0.157794663130832
0.991634296656689
0.999546765834047
0.0323804456084389
0.802885324663442
0.559127525156085
0.616413614403881
0.998424469094573
0.366925993097988
0.965854362114723
0.575520327411104
0.972278267583225
0.975722468193081
0.909089277512256
0.997809795786335
0.623050572545141
0.943425430690692
0.824981981201798
0.48862924388546
0.231558767762186
0.876746666849566
0.639491654862178
0.766198049554974
0.840113905307513
0.948627246226659
0.79353975716853
0.989470441140917
0.562676639672693
0.766373172448874
0.020755893926395
0.511136905247856
0.999915142092573
0.923147871400972
0.497114031078132
0.663316427886769
0.886521403234733
0.964713426205348
0.989450512854642
0.442496227529816
0.774647782371226
0.0349546636768551
0.872335753186007
0.951149085817791
0.702004328488711
0.923065630788106
0.98845458215718
0.990839477978789
0.570930708182434
0.99721613658146
0.370413495568855
0.969043691866085
0.99943844657484
0.996786374542885
0.99995131464019
0.954776238678717
0.917520269214619
0.995015905537942
0.91431186240277
0.994194254685774
0.269491418289663
0.928697197034572
0.721277659119638
0.00775559480415743
0.76063633733943
0.956318285765083
0.582644188151209
0.673565374536243
0.66627521262678
0.752348572121788
0.931745303994997
0.388848768258951
0.999880681684734
0.873408083555859
0.997309467015973
0.410439599507939
0.567558664084647
0.263653581243725
0.993115985858031
0.575918218778437
0.578104784714429
0.862974784311892
0.920655293325894
0.769224885218852
0.694244744242176
0.0129457644683518
0.948392109017352
0.579259733428152
0.992730724082564
0.13389230759053
0.518779193793351
0.434622867413136
0.157844558680144
0.900188926297675
0.519089623825926
0.320211989790466
0.991495079419913
0.971717673390284
0.951350515462863
0.0997971816590487
0.8851534876029
0.652448081901324
0.905202429748092
0.990151562618762
0.633988763432997
0.797717940979772
0.972825752658407
0.706862464577988
0.713525531177241
0.996033133486344
0.869284122848308
0.829450393956704
0.00827242611474716
0.993658672785655
0.836123546628249
0.789489133389787
0.983930069657874
0.983034000929154
0.9874571378337
0.681965794711243
0.955898170225724
0.979017979336728
0.963829510735658
0.492570920521551
0.999608523144684
0.802784154645162
0.0564749271045966
0.705184968807902
0.893917494911429
0.39630723480895
0.866775685656714
0.970520306695112
0.890665408570144
0.274592247568504
0.706438368728884
0.505316572798918
0.241965559038547
0.67654802712651
0.966216833384316
0.609768899512267
0.905276308369487
0.136817643679745
0.976992971692403
0.933153321603271
0.549372020263384
0.991763797910137
0.76257180789342
0.934831673243108
0.652233204636871
0.534192772693424
0.575839976435991
0.59340386517406
0.223550307731208
0.349260610246849
0.986079517736578
0.846844183685858
0.0631545181484021
0.999855193290757
0.339149272829217
0.992991650259966
0.42596793553201
0.981223412942885
0.998075362620609
0.0711266421866349
0.597830862744297
0.976957959455394
0.999801753243246
0.845321108483029
0.591597589139891
0.936218717424708
0.1125576312561
0.717663521374409
0.775245813872996
0.999991195667593
0.331349864608503
0.858336060256193
0.234507029534295
0.785758335385799
0.0160688125887603
0.954016371927955
0.897370743666674
0.0737499217716666
0.572373588833529
0.521751158682517
0.317583430413969
0.999709828677464
0.98158415943941
0.658452941105572
0.901959554376935
0.998740450943522
0.955885337122455
0.360975042339979
0.998618156827238
0.979399802260552
0.987453006607406
0.0916971335900851
0.999065490375213
0.703222323170198
0.999999771433947
0.990525709998072
0.952078756782499
0.945905976479027
0.878841025901874
0.993362981913807
0.963054705178745
0.799442752428094
0.99845426232715
0.927405057867906
0.365191199377729
0.587343578351157
0.461757299515264
0.817157261455682
0.0782427770301499
0.912889925156885
0.433099534202983
0.98893629543217
0.636203494300705
0.556314574413787
0.896208918364051
0.997909891010816
0.974027602290213
0.999608113011271
0.963708665232629
0.475298444875655
0.974617011033475
0.337038228648907
0.943639958318994
0.952317897459187
0.891822780987003
0.97260181184777
0.964467142561469
0.850341334004922
0.246705708062291
0.995225059680334
0.989070259503808
0.187782016395786
0.943619759306705
0.846602908531522
0.999982083572388
0.983863660560387
0.91829101222322
0.973268490701589
0.886832908632415
0.212329656648533
0.994392893615162
0.983354085465937
0.199645452122126
0.793207119570618
0.74170073257039
0.999656635959671
0.979027302658975
0.294332357593267
0.963359698312913
0.932172323915752
0.867608703891623
0.978428892284148
0.9768535764045
0.103837217646381
0.999430527281995
0.635841425324831
0.997010022795681
0.982983933790338
0.322265554144751
0.987538850290764
0.925231941500484
0.547587529776136
0.998090092412795
0.989362192776747
0.994214785466951
0.986725493748245
0.0262251178462957
0.924152235391376
0.963041194922106
0.999215372837848
0.729807223092218
0.99339386000618
0.159578032282332
0.993585716212899
0.994888882239327
0.295552602629734
0.997389738542391
0.919847029749257
0.981260225671834
0.962794660998772
0.96053079264752
0.78204018839639
0.999229104757452
0.525867451046298
0.585116060734762
0.686804358018926
0.923542507250768
0.356482955062129
0.818024105023938
0.74389524784437
0.749669903296218
0.226960397258796
0.91174824424909
0.712420465480587
0.7761377612128
0.997733501872649
0.991878239834981
0.998552683824352
0.050133455769008
0.119836487228929
0.99999684257589
0.450997458060174
0.618073976697625
0.110014643342501
0.135146482462078
0.991877019982666
0.327845751736745
0.764468444600704
0.966539321479043
0.958870353616956
0.985191087405544
0.77920619295107
0.69343447134359
0.0145900179362821
0.454644370214637
0.916944427879212
0.987384123675119
0.948706196189178
0.971738765173396
0.506240513855307
0.973889565323462
0.955918369908303
0.814414079118273
0.285620825495703
0.568933167254018
0.887571747214178
0.967192947947333
0.0435370978638173
0.994374431100275
0.996869737220261
0.0255451162864484
0.64328492408337
0.919285514660614
0.945601078280369
0.943118051275318
0.971549198309142
0.86049466714578
0.878989133215381
0.998161093040124
0.973446233350368
0.986154445191075
0.964995418026709
0.935294587535422
0.999865946061166
0.638669659513108
0.887954752566565
0.996553450128339
0.674901187354374
0.867159320066822
0.999545478124812
0.782463510704323
0.497286934823967
0.994096791342775
0.893070223041941
0.972832210428388
0.976641357271088
0.768011610909839
0.98441658390259
0.949119110934226
0.853579463747927
0.878047896612561
0.82734298054494
0.135465045746862
0.978472089292961
0.413946449174316
0.997229721069089
0.957284964362277
0.968777625358497
0.129354901641061
0.191713744838088
0.994012574806201
0.735966228241918
0.997780119158247
0.0627600697357914
4.172792894866e-05
0.00631840452436783
0.252802156782842
0.997579823580126
0.439738216778879
0.836698370937207
0.911315121432016
0.999326281683695
0.982493692615463
0.104893355486469
0.987692924381642
0.370677359280593
0.883317412389677
0.999943796044021
0.884433762410844
0.996493723458721
0.137807151019562
0.489168890088896
0.889553965616277
1.0687781590215e-06
0.986191418108051
0.111929860045964
0.98384107851628
0.838728015399444
0.00845003720263165
0.970097988889913
0.894353680932886
0.874453738940718
0.506764445992195
0.00093120575663283
0.63020978169119
0.988728758545709
0.772668996741322
0.928017009218372
0.974431408512443
0.996185796350433
0.985321900388232
0.823314687152225
0.921911772463471
0.224677347368574
0.405275331033762
0.0605364899824465
0.112406093767133
0.461573459853079
0.772844863244074
0.950553641901904
0.929570294054773
0.971443536206415
0.0342536851422237
0.0122336443436816
0.605042426766612
0.862086223770724
0.858696378934289
0.934339172184829
0.961350750300008
0.951844232680649
0.90533686877663
0.642543631214597
0.933140677648444
0.51586867829558
0.808888742025391
0.918205138681267
0.747014550492821
0.643733374813444
0.99647445317558
0.0709910534286316
0.868706837932534
0.534477502029982
0.0314497813806276
0.332838175268567
0.95704650793195
0.996952073376467
0.802211864604711
0.908776279646202
0.999594647655575
0.961949785557098
0.983152417575798
0.131790528869673
0.741739189309054
0.974140535825531
0.296323089459953
0.997787247009239
0.999781630859001
0.805884876161078
0.341219781741459
0.973695868659375
0.976049800261527
0.956991901685779
0.902652572904328
0.42131111455373
0.121072715689063
0.71242824189262
0.925512220272479
0.568402535898993
0.963892324259534
0.144606612725896
0.998112181341575
0.25488573295338
0.981447781378431
0.271953032667368
0.0677406381032936
0.675712543560175
0.992509672971928
0.9800846492208
0.217315875197327
0.293877572180288
0.996288511377867
0.671929396601161
0.868269729990788
0.257202136781357
0.995417319867795
0.999319838635494
0.990717214338959
0.938178101909426
0.738840749061238
0.460711773254661
0.989434260650138
0.570320590895792
0.561842541120122
0.87651803983054
0.00792004493517107
0.988861610089683
0.933335075066459
0.997670271943382
0.194411902883532
0.971651889174925
0.999170394373803
0.989734523968029
0.927410704620942
0.556854800158474
0.987573323510204
0.885618317999216
0.890362661720655
0.199826595516651
0.843370006317925
0.939839696942078
0.95031446972151
0.987981768004841
0.824768865227238
0.976159260518073
0.599113443090399
0.777318436694142
0.801588671568061
0.939258406365269
0.828524700602265
0.972155030411478
0.674299632142147
0.80429490507424
0.911792075903326
0.171966017050072
0.871786349673124
0.986099590751411
0.0147834713208036
0.997651243112565
0.89187744542359
0.752713520948144
0.669451368596723
0.351519044198006
0.816648199937519
0.191351523384762
0.0685009840341856
0.876533195428041
0.748658949936849
1.76112809013463e-05
0.841983061018819
0.879885503045684
0.662704452718694
0.385720493009996
0.997077375519469
0.645925981912533
0.944455284664428
0.971726318495692
0.840877281683511
0.996242465106683
0.589129750475177
0.999726622382058
0.269824063642428
0.993750953179667
0.644169872155676
0.69142645561361
0.023488878447322
0.198551566098016
0.983677926093411
0.880151927744958
0.942251535495571
0.917694762828251
0.900610847549795
0.245092843356318
0.977529727486526
0.921103898232482
0.999776481637311
0.973334269699837
0.968412220856315
0.349947195379727
0.964572329073929
0.999991751032805
0.985682674076981
0.633940352316801
0.477758615767745
0.911677530038057
0.993257642231814
0.727368417771017
0.960262460991833
0.999676740762399
0.39831740951404
0.955687208996268
0.142540728949583
0.676064167405315
0.934647763725382
0.070585440013373
0.957981583719807
0.792125224995733
0.122301631369994
0.0745409693458456
8.72369622309547e-05
0.706535432118871
0.742854834175159
0.822531902239497
0.0715827845655785
0.0422916439263927
0.834886793265689
0.0427830884762331
0.903227424062056
0.986357484714482
0.399407355782289
0.999789948927455
0.0298911657881165
0.853317899558447
0.978341686424657
0.540877279610708
0.950950910940565
0.515408060633017
0.831136849827305
0.969498237165591
0.993789055612342
0.897752095934322
0.995540510454888
0.937198887474495
0.00274263328789669
0.523366052965326
0.289973608281101
0.723163697564625
0.956528377844886
0.898059836020353
0.776062177697219
0.999595495934558
5.60570609056586e-06
0.996361117067369
0.996292715664656
0.970716070037932
0.998667279275122
0.652080951725419
0.58959383724221
0.987555203510861
0.748809998723761
0.899002340700165
0.89955614305364
0.173858168658431
0.937372698126698
0.999968999868399
0.447743085332568
0.459281534066913
0.985370094727229
0.268497780861693
0.997308124479191
0.523893850153816
0.998304079579429
0.93091040308187
0.999884895848923
0.98364715343563
0.899487631009283
0.563669294728014
0.983642992062415
0.434072209156639
0.984314783142646
0.806068320435918
0.747137768753
0.912245939149678
0.168787384699623
0.6178537104393
0.920613935255628
0.305612038017464
0.969164887794708
0.925625277625215
0.0590293512771915
0.983145851968118
0.992663710487476
0.999869205393947
0.0331183404380556
0.178619387644308
0.198492323507765
0.987588731747593
0.849516359193438
0.536484918301605
0.996189071035059
0.826391662010525
0.0585082409603633
0.869008053668984
0.999054810630936
0.0397846119337501
0.260523865649516
0.443821180161013
0.0483300296320753
0.942838811424631
0.427671486463779
0.96064337014183
0.952559802327152
0.875971761467016
0.992505895178266
0.0881885060392534
0.839298304579197
0.999468325222875
0.903821668740472
0.887938574668157
0.046714790135761
0.998165555652218
0.746422890708591
0.10021822911918
0.467540870147231
0.998573050038352
0.929569554683926
0.707038810746537
0.953000028195185
0.852866154770716
0.513523706898416
0.81196354253325
0.693529913060016
0.996813082286749
0.969228173847164
0.997362398931481
0.717961916760649
0.992075642456791
0.991671703185075
0.217820371226568
0.581278088579061
0.934555063154255
0.77287344602708
0.770374602296878
0.765660827993059
0.992723752933657
0.977945415060497
0.968138466057452
0.977305353107674
0.961313253731255
0.0130564412364837
0.883199513858918
0.577946140896077
0.325233444134231
0.958135804017262
0.58061931714418
0.330309103438969
0.761320487886503
0.985397025616998
0.985135245659007
0.865186935371306
0.936732664829426
0.963326678199941
0.965448881004094
0.999258746235255
0.576337429748561
0.945481595536924
0.99630234646043
0.832758401723883
0.767028305961977
0.932843002907719
0.218431905510288
0.979399635623823
0.866961846685091
0.926731162435483
0.867391362213111
0.494698760922062
0.806970191025772
0.987184331222018
0.856480794982602
0.999527521895811
0.353845744612481
0.882505372168231
0.595092015815691
2.14231827085329e-06
0.899194305398295
0.741089466698628
0.97910822478426
0.771409707422514
0.998752516884381
0.999964899193301
0.419449364662818
0.00748326389660236
0.974178574366186
0.884654255066597
0.894207319189406
0.63771536928898
0.995707772649448
0.996962338468796
0.154777115746362
0.996385361836545
0.999026389791676
0.818373271006204
0.999977988421442
0.992875573151945
0.626429375264578
0.671509843167039
0.42856415218891
0.974572273800826
0.987594966500998
0.990711312412683
0.984953797081311
0.0404550971846268
0.61001044757462
0.942203077697098
0.90084972497881
0.979267453167155
0.825973344050829
0.338275304982154
0.84380860850238
0.999954087870414
0.886486707134941
0.999242022239353
0.767316447288238
0.336149759789804
0.97654526334562
0.896663036665793
0.178648633375309
0.970009363723155
0.998861727396853
0.879250158368002
0.846193113845138
0.997296621025984
0.878236718799452
0.671086172718252
0.79990005579005
0.685661812901686
0.887844152313827
0.460077225844852
0.593505110250318
0.999160250871253
0.874812550500824
0.953481959336948
0.999523305207569
0.961422464389131
0.861470402274225
0.231471920708503
0.893329750677465
0.631465002575732
0.997703948447897
0.985414622047794
0.333555816650866
0.856089798387634
0.0188984073001281
0.962951541629826
0.987494623077488
0.837648995637884
0.913185847101387
0.99407926464205
0.998445220189217
0.997248024747257
0.141445344952369
0.607298153499002
0.311434933354087
0.990772688673957
0.400415447787036
0.999995479534406
0.971994049400791
0.902910908757401
0.994848491128464
0.00952546274469939
0.730522683485486
0.996855431815842
0.988624292758709
0.875705041112072
0.971467348225592
0.0291857247270366
0.00121089729718055
0.976992585046089
0.971645516389946
0.760551384140556
0.108660965211184
0.869703962570926
0.0976576808448545
0.901129134419001
0.980245768987441
0.808529530540731
0.813439725208333
0.850657870300225
0.998321936551021
0.795789751342843
0.998241880865669
0.847802969371839
0.969557445385317
0.940273533468748
0.122695463757996
0.971360300584613
0.997819705795056
0.934168381262348
0.2874721735122
0.850384947525956
0.905160893932285
0.0422534397895728
0.702920570127887
0.912742827301733
0.987383501970532
0.896491563627187
0.903164404465757
0.805641228284743
0.515396111379037
0.288372556063646
0.962093343600373
0.981896932097517
0.999175804761285
0.0124232608703557
0.892000809617901
0.869759284025102
0.494678223592827
0.170582065445549
0.925755062313573
0.974283271098963
0.867083698320669
0.890229772570297
0.999815015397255
0.995725835680716
0.338822135307999
0.37831699087832
0.822642036741287
0.573186006676789
0.999806844656436
0.956319768765861
0.994853821484769
0.24600342572123
0.986235508591149
0.0708339697458514
0.160693142380182
0.999376595410389
0.99524300933042
0.121832361435581
0.959691909694077
0.999994010283498
0.58361683225727
0.986374504804138
0.999295500684071
0.991382128472021
0.935522665174731
0.998602143403292
0.686900300231532
0.854295091383658
0.649718859315996
0.999959573982285
0.79154568468875
0.787520328926997
0.763457936522676
0.154275996085634
0.391459601607609
0.952800968944119
0.412699021313191
0.938642013587918
0.637940862291072
0.999263233745657
0.000702645431018568
0.622199032725235
0.764353794301955
0.202700863666681
0.97827849027122
0.956427250010067
0.0085732760476125
0.902522993228504
0.94760209363454
0.912054639574271
0.76463141480089
0.88942903336513
0.995947196620762
0.964194155479333
0.748685859594235
0.998405558758009
0.997087710260715
0.111321220142991
0.907035612700781
0.138343679885204
0.859480425429335
0.412149040673692
0.797478288561639
0.999609537431274
0.749248526575466
0.995583525048062
0.866175590437085
0.437474467604721
0.990657941426265
0.745211773923577
0.673117794681678
0.966354238422092
0.819312425565643
0.989293458185404
0.90534049952912
0.647415388476788
0.997141729004033
0.960798559898261
0.846454330048044
0.874579392924527
0.999892992473499
0.716333343612913
0.999961748847352
0.953857944481961
0.896097963650172
0.797296419284938
0.989010534487535
0.609727789729363
0.960923132762601
0.750956758924967
0.815641500911719
0.901109009794816
0.983496957851451
0.219147228776324
0.885150206166798
0.923811002436915
0.91232303242135
0.439855983307674
0.760521753211704
0.636412699518964
0.848703893639374
0.398110646653175
0.812150460093919
0.208472186139849
0.946053000637631
0.672043588482351
0.566449954319624
0.00686276544397895
0.993386513645189
0.93327248183068
0.81544777479907
0.705578495019913
0.838671900830543
0.93942551500716
0.267720286740992
0.592997985347764
0.988882588824283
0.703272367166016
0.921352606319641
0.358362020002949
0.999734155449822
0.583846645659825
0.695101843384654
0.232839597125486
0.996099474534858
0.890285776779043
0.872727641511834
0.252243299730739
0.216446505528511
0.934196279008109
0.815213226617012
0.999445012361202
0.74643794285368
0.976301902057045
0.273344784508956
0.989415979212486
0.899502535223876
0.885315243204324
0.95134433957668
0.000441478736313083
0.3427780066808
0.85412017422106
0.87497197702858
0.28144679374487
0.633473169399927
0.99476084331016
0.879271914990459
0.60389442155326
0.813666370361431
0.70746484215995
0.986077056722279
0.540606504517946
0.884175162124215
0.973632180598904
0.946057972495957
0.982725773015136
0.938092601946925
0.310567538386675
0.73627253558114
0.822790836007664
0.680579207178113
0.846680667860905
0.0411077831058592
0.933230545338019
0.928329995910672
0.290811322592065
0.766910733159293
0.51230467098896
0.488541758241326
0.862999627332553
0.981915874988867
0.289548828529626
0.999841850706427
2.19180085168513e-05
0.0226522306638081
0.992692347364476
0.949406922474512
0.965743082222887
0.734980594480326
0.882684604192416
0.997202038397016
0.961790849708813
0.812244439243611
0.971603198599585
0.510101884163818
0.999815392731176
0.0335232517298151
0.968071693419059
0.880551149577512
0.837828669357976
0.353502538293856
0.800011867990704
0.991897373217041
0.917035538517287
0.884048143258228
0.000875680342655698
0.779741379619161
0.169613571137773
0.0160732229389454
0.452401978035243
0.381535544557386
0.999587323923487
0.379558742804756
0.995827642014623
0.97168547105152
0.758079954924288
0.99907570445889
5.33122029436123e-05
0.999729743030729
0.590178976964872
0.358067384295661
0.993594692844111
0.839795954045443
0.203264540420424
0.646261143309328
0.293536531589803
0.273406335670709
0.99985589569131
0.992454590324885
0.839516770338444
0.461906783650364
0.203537030973048
0.0844037517719028
0.949178564244461
0.835992478009066
0.884379460644616
0.898609266451528
0.988189583503449
0.614362623508713
0.962320014968286
0.990266981033891
0.710928020863265
0.971577245531753
0.847022880478862
0.858788715920402
0.659412455498678
0.763725446487555
0.22430518369901
0.891516807739387
0.970530315707872
0.954804235614905
0.909729440305087
0.999915310409888
0.234181456727079
0.887878962235519
0.690477092465423
0.950355878431539
0.866292194901579
0.995068554163446
0.876534624653031
0.795662531161921
0.0758809894278602
0.516532193544556
0.784126871971331
0.957572646701838
0.995375211621793
0.524737160123279
0.906499407365002
0.998870896267756
0.193303373508248
0.647180684000303
0.987076894193182
0.931025534283519
0.987384045636307
0.997796789973066
0.988948376908315
0.811798089650669
0.974621020710488
0.840980515059061
0.767699951383313
0.99999964908136
0.523265963052262
0.456595351254593
0.969726484736175
0.456424073115177
0.999997615299222
0.997566025270646
0.71575490407945
0.192956509626812
0.968301153369883
0.444809049302093
0.807051107037778
0.970196712612038
0.999812576787945
0.868039094004162
0.994670972652217
0.980558037666158
0.81602293521673
0.854548478844362
0.934419178246073
0.532773247285544
0.370325379262287
0.272805220980329
0.908461006683504
0.60430835224072
0.906180364889208
0.818333537841201
0.600153504955063
0.791399505772847
0.976890113776046
0.721952217911059
0.974308499217448
0.926347776245894
0.836029475787047
0.251142260152
0.848279390279868
0.994529546628051
0.947355425859186
0.998961111072061
0.726504853735221
0.453336473273352
0.609318484459774
0.968397163351806
0.365696438873752
0.514283533545355
0.932178413000023
0.284493507718271
0.233430334851168
0.00803808543258735
0.0538855620225763
0.986629255808423
0.853268327130381
0.998911717303502
0.654836960219776
0.999251713552365
0.971425247029478
0.959803926653139
0.999491815644906
0.570947148893205
0.986071479739234
0.945405416216592
0.991350372014168
0.801168903960604
0.87179916207756
0.995136729674051
0.986424023454621
0.00218776716630639
0.620354367967407
0.997866829083462
0.974526897242247
0.403383152428263
0.242544945105631
0.997067367933057
0.997174903464117
0.802240142037816
0.428518481617055
0.900643312500084
0.999698291723589
0.147310813723388
0.892324596824373
0.916112721985294
0.102570074292432
0.954723157052833
0.0108789718242838
0.6329627033226
0.68126773025398
0.94902035122776
0.564256368010548
0.40967796406796
0.803939254226143
0.435350224581128
0.943395455981428
0.999543544706743
0.723357858493874
0.963457363485582
0.312350474770539
0.105986552678409
0.126636990830435
0.89624088428871
0.802193265881013
0.0872477904464654
0.983526458966064
0.999008730744188
0.399253077191679
0.806792995563067
0.878078556442665
0.684197908237306
0.430072683940625
0.55422025247518
0.994255287644311
1.8798122842006e-12
0.994646762544277
0.0236263410791862
0.449350764392159
0.984984664502346
0.653903509374141
0.899535916423668
0.667502918546768
0.850254471396742
0.641552035806815
0.849597686530545
0.0177284398018394
0.958017502484274
0.953193354496323
0.381994480228012
0.982610271646324
0.169124323445833
0.872618513360038
0.679165772617674
0.0924886005004411
0.849291433120485
0.973618800532115
0.000232743591316785
0.324285753360591
0.293324365995613
0.942116928951223
0.772583224054064
0.315387846810697
0.998172825753484
0.978669159123457
0.9997476727695
0.999995744723442
0.968940724080832
0.671337760710144
0.0618848608054582
0.981540626363296
0.199215669757052
0.468736835879444
0.468156295415203
0.838801892654842
0.667272464686836
0.965081339261904
0.980085846940619
0.877398435855097
0.797363058235346
0.765062235134192
0.268393887485424
0.996947104721553
0.722909201869488
0.997936880646123
0.998419124247966
0.95633997457586
0.990975802652709
0.762737661982389
0.000691565121600171
0.926446123641054
0.225526664835264
0.992452772387192
0.935634069255662
0.394655635267019
0.343592732715982
0.948796654450878
0.350347485635049
0.999028738126295
0.971256165602033
0.640406932435293
0.597352409520816
0.843340544976487
0.994116175389867
0.93586488502491
0.984392449409422
0.989620274410331
0.642252094909603
0.0092672107707716
0.429087274973306
0.98075345582283
0.919599116877682
0.815953665759919
0.998287401981109
0.902292268968903
0.727445383647458
0.624982279958391
0.957426654057763
0.320898531162839
0.897325761744557
0.830044091261347
0.291965288343046
0.942745491941275
0.0335427157041902
0.968429879966224
0.898810729548681
0.9079198467204
0.0101680946691148
0.354238358929448
0.0339560679233642
0.648023307668789
0.787608801206072
0.737196359012933
0.871058444303465
0.903713369732332
0.924086341211593
0.750430361683489
0.206880934422294
0.972998696084091
0.682772468934959
0.808519761721235
0.990787706805001
0.771429541456861
0.973004056788868
0.94842280174999
0.976997481756108
0.50310533467694
0.0268501190938382
0.998320668970366
0.999938748391062
0.930870904937598
0.0892789488247582
0.922595436485428
0.934977239497588
0.996486873967419
0.818195522278196
0.999671523259943
0.996310684187392
0.959026973830668
0.0365722187058806
0.70517633741056
0.999900006789826
0.895632051525654
0.383447664291364
0.912276176412409
0.0294859282174626
0.942133534621098
0.516355385284543
0.882852159146282
0.643681695283165
0.92857733403426
0.531287083520756
0.997820943173589
0.957474357503707
0.682976207299349
0.222681895041273
0.947716522662398
0.793750966300362
0.996446471069768
0.752147120493482
0.278795436112363
0.616507259154553
0.96429643419245
0.977189958053555
0.398140094539356
0.992395691616473
0.990902252789368
0.883621941169644
0.966952109044021
0.691573348132621
0.978058931230076
0.376830831518409
0.619389453444804
0.531666989207409
0.467211632970031
0.00809769780415731
0.997798229645941
0.945275467965809
0.999755877283289
0.516861725389693
0.939325416209404
0.822906632940872
0.763791629996246
0.867596304146824
0.21659908037969
0.904080921379062
0.791355261318388
0.932257522650059
0.577239677785715
0.869110502773327
0.927452182733854
0.250222601524539
0.999958408204324
0.0043198062752649
0.732097336798646
0.713332835745502
0.566081956810942
0.998195949040037
0.279313093209596
0.895387737880641
0.617652746708629
0.945319921715365
0.397714026164724
0.856187565665786
0.745314785914511
0.948934857209653
0.632333152310128
0.709235920959627
0.394178215333168
0.761959713511001
0.811204737113266
0.841231628359486
0.974737527536283
0.868939262715456
0.889932733270939
0.969342843820406
0.973513694794441
0.697596466897158
0.988655400422975
0.978857290974632
0.715644012077847
0.0568054500265128
0.913086136518424
0.930272656761206
0.913739906581494
0.999620903984143
0.0430350302374234
0.523344258092524
0.997528220215758
0.99089877956697
0.666643212297954
0.584185603287417
0.86564220273813
0.698934846692352
0.982775781637993
0.998967177342473
0.00028034559576737
0.17541150718966
0.983879486499777
0.98029697382635
0.998070268158814
0.904155861957365
0.694959232136248
0.93082777221617
0.850537301491731
0.226819677931716
0.994547848282328
0.821227184271176
0.89093903656574
0.191932394935558
0.760671380244428
0.941502680571444
0.984108651055372
0.999143147649449
0.395887544881371
0.803315209229845
0.867332085115489
0.946431841458871
0.530510104652847
0.9471801521371
0.812354713653553
0.258240418446749
0.11989168089441
0.640584083873662
0.949548016371801
0.246539504917827
0.0755790745578533
0.911058469777592
0.378257772381743
0.999406601599679
0.398373384823626
0.90848557023115
0.74711979305188
0.296250327950169
0.912866073897653
0.936524504538353
0.808112476377702
0.72535405428747
0.999887915734031
0.984020517291472
0.283286996508161
0.779617209985069
0.302526103085082
0.703354194981676
0.400740215373246
0.917247118750294
0.855141262887824
0.928175482869229
0.610795722657653
0.990129766634155
0.800126233641537
0.914637532834421
0.0370609541028922
0.00213728854744474
0.581386677294991
0.334926415887171
0.973986845871588
0.93839261772007
0.986032388480945
0.970200562850664
0.912511663869567
0.988890155168415
0.622332332776007
0.759003477816419
0.69246164535793
0.901054787026774
0.989368357783466
0.991429610595715
0.210099219745677
0.518296911113204
0.970820469563369
0.99291431412403
0.0139890150753042
0.581453422469645
0.81326310271002
0.997944131869537
0.98596163558308
0.988791728425516
0.266699434044688
0.834551705371967
0.989869808563615
0.855871516098195
0.999988489808932
0.0192737847756857
0.784860471056606
0.995198728373222
0.0208453244671047
0.47049187895947
0.0238414194173887
0.0345004202349254
0.994360737560395
0.702849896835662
0.989797943755608
0.669358338637116
0.714877221382729
0.987434865980321
0.831870453776004
0.995355498474531
0.186567956174148
0.733187647021175
0.640014392007022
0.707256916482817
0.204395566626782
0.997823370074164
0.868104827671061
0.935957018399531
0.983549754542467
0.677644152332528
0.9732654837072
0.891127418373946
0.12001408913992
0.99615800294009
0.943320158564152
0.0337618400298498
0.592429204318834
0.989581169044499
0.539525847563352
0.255759271741801
0.35683944149118
0.974898137116731
0.0265184107422773
0.403067954834315
0.82507554731643
0.142141018050118
0.783086874788573
0.999537631521477
0.666569286639182
0.999314762468424
0.0118909960137586
0.791162485290825
0.906881494474818
0.93378541361302
0.111346670755153
0.3459195569154
0.0644850640470675
0.982930145413592
0.946793650756574
0.919133016881421
0.950254925911181
0.622621171868328
0.677398870318491
0.654299311273946
0.936953185007235
0.968912440284502
0.55420541556678
0.000341818618009922
0.997056768621274
0.201983952510212
0.925757717558482
0.0130803373040712
0.971415202122173
0.000650698610059925
0.990098695962556
0.911380434650657
0.998584313865799
0.996336643403519
0.965558634235728
0.384826658211326
0.997831276981935
0.550987843747986
0.0931171316982698
0.992527708133917
0.731145911106507
0.471648701490891
0.0741585727709333
0.435492112516794
0.996131773089094
0.90770542606858
0.989428861480226
0.914136765323859
0.889013056927775
0.765147674560507
0.140040746477703
0.96673338344601
0.986407223451157
0.997179269452531
0.640373011929973
0.00314288653558095
0.0977466882071
0.979328116366588
0.999995441001135
0.0849497693149182
0.996584020777539
0.992231470222048
0.895603129392
0.133794558519272
0.949540503980814
0.563853330624089
0.939674807277934
0.997370677672397
0.00363941424794311
0.970008203984263
0.92188858188018
0.947334467305064
0.999747765758063
0.970502057645024
0.298448320352646
2.5271209373911e-12
0.670769351677571
0.991152462809158
0.21674853809141
0.999430528985485
0.998516587761568
0.930753166651991
0.000118359570321072
0.437352792013559
0.999970524644031
0.777456065988363
0.964010600330228
0.99804138463328
0.899126857800905
0.905457556518926
0.647500416098757
0.953932451181965
0.742431708905658
0.982958955611969
0.558691043493349
0.997343374056013
0.946138816456095
0.806989472339138
0.896059189831525
0.742691841421951
0.998461473114056
0.849479148137175
0.999908250863099
0.844384983688302
0.715374809450239
0.871840327439265
0.98920423307204
0.413328139862697
0.747361175148931
0.0967944702685807
0.509983081531927
0.889113027614728
0.963954978045894
0.291519750536141
0.789297675851226
0.978024109866307
0.305489959168494
0.994438155457658
0.902346000911183
0.43612851580624
0.993371736501793
0.99943973308729
0.143647914797219
0.971846107314357
0.930998479916468
0.969380190377821
0.56776314588372
0.474560658971835
0.545358347064215
0.234978287477063
0.323172865432871
0.810872941101786
0.945456382188862
0.704192844234129
0.999550261850908
0.962425510679106
1.58101729602114e-13
0.942649656684348
0.94698873266594
0.987171308508095
0.989877217008041
0.998980643081873
0.645835805370227
0.164913961032843
0.999495909318842
0.999968018476377
0.999877541495464
0.997253168402667
0.646169460431827
0.863658698100862
0.809182957895332
0.980013989977864
0.994089276364701
0.993804359382402
0.752244288528797
0.00200167808571126
0.877271057857246
0.83219763307585
0.624420027487046
0.4421556149305
0.16454494363473
0.274648569109264
0.995594910457834
0.908096018103628
0.999807554716197
0.856300554610951
0.999916862852373
0.992460324810781
0.754765216208329
0.958544947921015
0.393013448170238
0.0191225214095352
0.00186892487606782
0.463284690571097
0.809646549364928
0.915644177888537
0.665880781974778
0.997089176782976
0.425197695688552
0.0360085224571602
0.992720444275393
0.903272656089285
0.617800621643688
0.708037864954951
0.98172364051656
0.714784579517556
0.997036639988626
0.862857234195281
0.28438857155045
0.537350813012591
0.339027823294841
0.906287255479653
0.822214791024902
0.876093161066653
0.000117404583840477
0.400478671016034
0.748779759470566
0.709699064271583
0.981282944086184
0.971024307122368
0.975036221506398
0.831539878637601
0.999872690208963
0.777392573396263
0.679448784058488
0.993421646305562
0.856555222365448
0.436381205406857
0.0984127647260014
0.503960520184692
0.171012448795141
0.994432501366188
0.996512381442726
0.810057589321133
0.954478223591621
0.711766909393532
0.811258840500474
0.997505433643649
0.974540333076964
0.274375842177923
0.880286508776035
0.101965006909672
0.945586076893868
0.000253057707453186
0.722775321545926
0.83968706609398
0.842414309788418
0.961440338552001
0.988277637020636
0.694173095143485
0.889638200466565
0.65266212919246
0.845986583849254
0.56939845790046
0.993598765030187
0.826448487743429
0.0660657645208327
0.980346352520764
0.956874086793931
9.51660110638741e-05
0.21395525070709
0.983257886560193
0.679271190090487
0.973739433163439
0.999547167568323
0.499473115396833
0.447885177492671
0.910295077200847
0.999322252602866
0.992951820732217
0.575165203385785
0.3612926108242
0.987241516265985
0.824129751321083
0.835855638995687
0.992190320854836
0.578509315517116
0.974008923380862
0.153164747612915
0.520286381041323
0.761453180507732
0.791775382231959
0.987725242172669
0.541318057579161
0.997551998707187
0.998264972156988
0.604502435716517
0.998970641472257
0.662736764645701
0.985482279668963
0.916945881424181
0.986511579841309
0.980457121270025
0.973487518316643
0.856485863874357
0.847488864298602
0.126574932148162
0.733361925041611
0.0136195416057616
0.590313412582664
0.306441188824408
0.965918848580687
0.0170115791854556
0.850630806578775
0.678093877058482
0.998819206752749
0.410878098537933
0.993864510626006
0.451233915770111
0.331384990521914
0.700525584060553
0.814961105386141
0.849865013533776
0.0333282704647785
0.945983677971601
0.959343452008031
0.999858878736673
0.992773618907969
0.976184953010043
0.821749825461783
0.518871573024511
0.983461407702527
0.00393457380136655
0.867798967330985
0.997025264957785
0.966743253158356
0.988461272284747
0.00841913359751302
0.580763076523933
0.986871561132938
0.574539149206275
0.101306476062106
0.365187456541984
0.78790199151637
0.963770253517225
0.971198625438872
0.993588682095549
0.037810907082962
0.114741253486545
0.877176064192177
0.43930264182139
0.968351633226911
0.932473620632172
0.2856428600535
0.584842444440938
0.907644059733753
0.604315609958788
0.933190753766098
0.999857183020775
0.74883685159609
0.619530687924612
0.918244835322845
0.957480782492121
0.673546457356876
0.959477741421258
0.604588394378624
0.00227292896927411
0.953330878615518
0.612552451742458
0.999968850549462
0.671857150164067
0.637070815303216
0.997733981902699
0.760903478838126
0.00200159268629125
0.809149543491514
0.475166114939857
0.722529084651177
0.983634863858177
0.829475590381929
0.95585397883437
0.961495490859245
0.995702383647657
0.288563046852858
0.63195111913389
0.947248943395412
0.99915203825434
0.912188945118248
0.996476392124941
0.0887527650696726
0.995206660419193
0.482134782447346
0.780437063935529
0.156102833637301
0.790906768748591
0.887053560406144
0.437919102837133
0.997756230411011
0.116953717250581
0.659325064010143
0.996399783381344
0.753744636595734
0.0566987931874965
0.0892013522365853
0.987575073248417
0.979644984897842
0.905068779753694
0.690017781233782
0.572531258856731
0.95468996333403
0.992812171417364
0.931007083264085
0.48754352369416
0.864444287481572
0.986936266036788
4.62020358294355e-05
0.839205089486267
0.397878932806659
0.884724976999276
0.91333972152378
0.924195540169638
0.939662833536773
0.899318522623536
0.991227428444921
0.927649074249302
0.865923887776797
0.960627121666284
0.99808620179237
0.806420784848295
0.992590080989806
0.553154758015327
0.990705640971274
0.899242871954582
0.995199833160961
0.21840584030534
0.887468138679753
0.777491272570381
0.293561189123492
0.813523685559241
0.998941495987519
0.490490854322478
0.489204213478147
0.0712288084933301
0.535627977540499
0.998555527639449
0.53237745564539
0.79425977916467
0.891025097729464
0.851489636965334
0.995633149994907
0.921084037268617
0.77589335656203
0.819652221044089
0.698709210988576
0.917666000672262
0.453058020573397
0.985389742646395
0.22279750794935
0.969134168233886
0.883204819448844
0.951263888116355
0.983120509482828
0.888042522314416
0.123453644183153
0.965986637596512
0.669408882765949
0.711261935162469
0.989931154209591
0.926597628763605
0.565625367853526
0.974303998662583
0.488213245342773
0.985503718798159
0.91956448704577
0.386548719334125
0.269055292556423
0.613217686633923
0.999285376104442
0.999651700759009
0.967916843316092
0.989580176350319
0.81306960884642
0.744181398774412
0.605077962585811
0.8650074433548
0.900514031944026
0.999318061189573
0.716234670019294
0.65848154317725
0.688430341898022
0.893384633075607
0.996384950431729
0.872765350123373
0.00116076787358293
0.965672944494262
0.171604089259935
0.880871920316239
0.702929337952915
0.457434839764034
0.815942667257705
0.982665694252634
0.951853612114204
0.981970456145597
0.995789515310012
0.840082737354868
0.18352898928938
0.95545786723521
0.0210559623673202
0.981244744202348
0.994621822311876
0.878924507881222
0.814805820129093
0.836896411226477
0.558978724936128
0.99648928367252
0.506153955528363
0.278413361368968
0.26721753969227
0.879369143669987
0.441122486719714
0.984511984934574
0.306730388661538
0.393321354192659
0.332294827090854
0.00460140065949487
0.988424804805291
0.999987995976737
0.992071488413696
0.994678121343202
0.732850877497541
0.155991827424892
0.97378299031089
0.993439866339885
0.982849250461064
0.790607667013508
0.934581312784372
0.000158969015675337
0.805253538859677
0.997121091803952
0.478248743723801
0.998251366024106
0.313608530559949
0.00105729599904619
0.555435848804874
0.764642545064876
0.80921946042638
0.894929379876685
0.806440049618185
0.878929643339098
0.666595300877347
0.908505159310905
0.769836831470373
0.321719127634901
0.999468443529042
0.749453561844859
0.000586188771559067
0.998871534981827
0.946809190423406
0.656306791875647
0.916082709066615
0.997869952488837
0.998774510524768
0.999011188995903
0.996514355883375
0.997011065608346
0.878100165015476
0.982605013455747
0.570081653431888
0.821151339960194
0.831251323680304
0.900372451372374
0.988867867040175
0.998011502946781
0.679682697173475
0.650067872901913
0.418881624208639
0.275379075466439
0.685908306004213
0.23780944582069
0.999555579857502
0.999727447958677
0.173324861894597
0.992264941970297
0.82327007440814
0.0194051102497374
0.999948800059219
0.995468019326692
0.862849739759985
0.726052775947471
0.814843659056663
0.864266167534548
0.709700775216083
0.707719089348291
0.999273846101674
0.987179285172753
0.881422472384392
0.919535001285643
0.423500311334494
0.0972319200451453
0.91562093976805
0.997772026606582
0.994882046308093
0.205298797428381
0.738541639599797
0.171626063530152
0.966649384692632
0.986377509028039
0.998857863874357
0.0239204351032186
0.835526131623291
0.0158353586318797
0.988751145681051
0.319181661870446
0.407597583074114
0.997478176785595
0.711293974695506
0.0149652400578061
0.994123811540909
0.976212737445373
0.922034130266734
0.807445311205845
0.839242118137034
0.643812649790593
0.0178183205955768
0.654022648113929
0.876786136958039
0.375666785233316
0.978933679871448
0.169924921009608
0.115694776222805
0.0097289613005926
0.646570336199863
0.975299464998726
0.205785697538071
0.7518305453716
0.593777568480448
0.842369887604815
0.7898255795222
0.878063327683818
0.973976913414314
0.961010116185318
0.608634943356755
0.837324720341264
0.995357917248681
0.443962993368611
0.201481807438993
0.984086656398321
0.831331665334482
0.46851900395003
0.810706750446438
0.607798784514433
0.80454376904765
0.990114872628854
0.809954874300722
0.144296088113125
0.996037007869186
0.424577496268491
0.0693921245844226
0.999558795192429
0.987946120762971
0.97675891975231
0.947049284918007
0.890534773308406
0.821798921213545
0.992742157251259
0.0532337621235489
0.966291745708559
0.73554462634705
0.93275013742441
0.681836133244025
0.971911059090115
0.992280356136364
0.998664546036829
0.544097843579691
0.706823450793853
0.875283958335209
0.796257943052673
0.40299211490051
0.998529904327386
0.727391162888794
0.000141699015755826
0.591860188216399
0.861155324004622
0.122575137749096
0.966899859279665
0.178508543741851
0.997839555228134
0.985500527060858
0.0757339767224157
0.996088645000355
0.935633375010431
0.967282854851023
0.937298364686694
0.490988445872295
0.950800435516132
0.999046665346542
0.00115071873842082
0.82982947430164
0.969560573796922
0.988891059727272
0.907179602190207
0.941421378586004
0.992391034191231
0.440966378415798
0.740824334230603
0.865436620139032
0.396242597837936
0.991511681252959
0.00372904073027182
0.698369386598667
0.999997714486718
0.976966047979947
0.996738130661568
0.989424647468332
0.891789065381531
0.15332395815768
0.996439162856357
0.977884718401543
0.101863030345606
0.443544159665514
0.14389810398629
0.0540534668183817
0.836232725367214
0.31013809862811
0.814402155251556
0.795183199401195
0.317870225158267
0.986059413682432
0.955065317306046
0.994015317585455
0.87541832276007
0.870026243404415
0.757678058559233
0.659666807953162
0.934505952936213
0.955612281136458
0.96063763975222
0.968377781322744
0.604517294621205
0.917456195377806
0.995650050849192
0.922389452916379
0.935567800129872
0.998305014850041
0.942068383216901
0.997822497492815
0.852622078784215
0.853033730502336
0.996378048646802
0.60866299400765
0.933540611184868
0.893162079955982
0.966017045383291
0.159631739093331
0.768116674671451
0.219253774811295
0.988966494048474
0.971884036218633
0.128630803172329
0.995312562792691
0.927209580544625
0.0662363960320413
0.881335023420068
0.59799047899957
0.963364458190697
0.890603109512819
0.978039681743253
0.980768844091246
0.241878594749198
0.719303728217935
0.0767393579085735
0.295254204376158
0.455666285371209
0.799416974512309
0.493938467677188
0.833943655973896
0.795732330051346
0.7772426650502
0.993116305370962
0.884841621641733
0.0385126276897526
0.973592810403142
0.132251892323093
0.979288818000616
0.987128446398859
0.753038095590529
0.928344112397404
0.967644690583993
0.313957971597736
0.999794152224073
0.891345077885237
0.274837042486696
0.0535252138298687
0.799981798181568
0.998578714145061
0.862533215482459
0.894867795432875
0.0232061668200257
0.944312053786575
0.533984292386654
0.159926678803336
0.98348121585006
7.56118322827276e-05
0.983183031161719
0.987659427018209
0.970559475260699
0.903952231928049
0.938928714982808
0.424639356442258
0.104069928391581
0.998490232048781
0.999683101825739
0.958445762534786
0.986277691080599
0.977530677213162
0.901858002248645
0.591043809671429
0.758432940153169
0.94142100554933
0.881850570432779
0.501952651851729
0.789365417121126
0.621406103113954
0.678009628913794
0.226057498780347
0.801757541292541
0.999914292079145
0.756066559110947
0.940044425044255
0.618016748839954
0.993495914791667
0.999925173912642
0.58158429688054
0.832623960926043
0.997213105034253
0.994505119655622
0.879966319719338
0.10857244696897
0.669989695775403
0.998478418901812
0.989252918233056
0.91666378340784
0.841195795859435
0.939432568241175
0.998525052966916
0.839032920212595
0.998866182198887
0.996515369362258
0.989803023697701
0.70118195208142
0.742639482055057
0.694094119151622
0.989223897399315
0.989710700762679
0.984245960107526
0.938931540992521
0.136060544120655
0.000577529148648019
0.513564471272101
0.0664458335912949
0.680326553388192
0.870933781694413
0.326990557624602
0.997140454378484
0.63323127470109
0.909227463135789
0.478864909486647
0.999922532883097
0.59689453835264
0.989210697799983
0.983583620078527
0.998402025539048
0.960163789055539
0.603407523028547
0.822526179256469
0.0420222269213269
0.9236283991664
0.53934597185681
0.999917890632371
0.595474679820021
0.977387664837293
0.0889217775157663
0.94815778258991
0.718739226443653
0.644157701341763
0.516560784481455
0.998371535356362
0.866460230205481
0.607104904872016
0.858168593758027
0.995280467969737
0.472005022671721
0.979096418783505
0.576090197271346
0.353133919978843
0.457937389894701
0.894772438284604
0.999933199696032
0.947873693915085
0.982287755091559
0.415638125259475
0.000653087118976484
0.495561118087823
0.847672677373119
0.979044278759761
0.836860421450756
0.952693889926776
0.355859355970097
0.999302934142654
0.996822834724756
0.689829948785869
0.636471620858163
0.970689629645576
0.918679086840888
0.929305799197829
0.449267755772357
1.49842884465489e-11
0.304212973518655
0.3081451780473
0.953333656083109
0.389048104187787
0.858145126921582
0.513731071509688
0.689992614029409
0.755907135876982
0.819748923056395
0.981992928079239
0.987051204027706
0.247356934891316
0.0460868163370231
0.779135406601813
0.999622844704974
0.948174376381275
0.895006980631486
0.391830981700358
0.562139569189441
0.92600030951439
0.876489109796743
0.765888629403722
0.984261077115854
0.238926886003189
0.137889050791796
0.617125290616804
0.818796743453307
0.151410190949346
0.979779148174105
0.99650650019275
0.622500321638096
0.381591815925994
0.830313287746029
0.999712472191715
0.0299479619332322
0.905532912822487
0.97147526975412
0.824685042330604
0.997221882291687
0.927760830431335
0.300799372945498
0.0327508872408903
0.661618856887307
0.968084283190042
0.886767275418303
0.997813127052987
0.81706047227281
0.958997012842249
0.000925982461837817
0.660411142819336
0.85037452924459
0.00101302323162893
0.391335553878131
0.990542427374701
0.969760901527257
0.983024767093201
0.434404936378081
0.999995272630987
0.999619487422052
0.824193554051366
0.581403257179173
0.149343358468264
0.999712895381415
0.239941508102388
0.748227691403691
0.06483808336402
0.922520188907267
0.658302097573463
0.268144498522964
0.777082658760722
0.0463706753265486
0.00139087593932115
0.945493418967264
0.998671635712388
0.905391532749909
0.818380300931512
0.852505266737134
0.999399291068802
0.524937725880357
0.629151767357088
0.976890084014725
0.967445072468695
0.00155788145471132
0.963438833837309
0.998301377641986
0.76893474985445
0.936360757287126
0.998036752781925
0.102643395305536
0.967922888440768
0.972397654066939
0.582907972892448
0.0744528273937048
0.350955645217064
0.154290831589518
0.627807075572689
0.723290029821381
0.909465057011302
0.981428909377361
0.994171989211274
0.697587774281132
0.974172968779969
0.979900383082721
0.895191081683963
0.9160126444943
0.999551270392346
0.992071788311718
0.997425603879619
0.689599037703988
0.300824994894021
0.710712578631049
0.996300147017799
0.980283907300868
0.131734171604754
0.923860302205683
0.933615274987649
0.87774588360143
0.998135673875781
0.994150719019163
0.915443805087016
0.989165916257281
0.546869909695414
0.94937176196365
0.998256504741915
0.456796752223752
0.0108159806603417
0.00282566998098059
0.764088574157562
0.970029404144597
0.999824775051875
0.999999270325717
0.911563903087664
0.987612620004209
0.71622064599778
0.960573227127612
0.737552169699647
0.983144931579474
0.909976789685285
0.871396409936639
0.925276812698024
0.841490076374873
0.998111614292618
0.05765123233573
0.508416800806554
0.702755173559572
0.888994144532573
0.865196628606768
0.99098746350152
0.997010127292098
0.82008691783285
0.949963016299371
0.755395264415629
0.956263534696986
0.797301154402838
0.0580593584697526
0.998636385112133
0.764974766699752
0.994317278284641
2.71107113937717e-05
0.830742060043975
0.287820065225437
0.998578743306211
0.939493674197512
0.999839341562121
0.999510256387354
0.995626468769233
0.991660146834435
0.987718528023946
0.999195163853022
0.842061945042958
0.990263016706012
0.784067055035235
0.495525995749827
0.349175578578304
0.818158897279631
0.241597497600036
0.995571798069307
0.803136128276555
0.946309882370383
0.3899469126392
0.44890779461728
0.986395088403558
0.945141779282578
0.420347732883858
0.985542801581861
0.698256780729449
0.367385075986188
0.916573809109501
0.979715458358773
0.728532212241904
0.852632446914795
0.990678678675089
0.891231207146293
0.639634351971179
0.976009506058532
0.413075546176591
0.573449917119745
0.446846274001133
0.983299512537009
0.0537461759966463
0.73085354260151
0.510032122801539
0.867328896687666
0.000122385692771667
0.633920986922519
0.990741224115052
0.943295027609761
0.960075889467673
0.890910979293935
0.155648799243129
0.997598277829319
0.915843265722872
0.935163426181049
0.925130285372717
0.466757219906426
0.898600529670395
0.0020276039668129
0.988567802762911
0.999991868837688
0.413718026114971
0.923122909375911
0.441144231848148
0.933320270837613
0.8341981975311
0.832140913287101
0.842660092612635
0.955375107602838
0.997319692779977
0.148612346224023
0.819048271721835
0.409523944755792
0.987796941269164
0.718541999848746
0.210362296375486
0.895090747481856
0.0767453794888322
0.988744054726112
0.695610548298136
0.999650259189644
0.84312987217391
0.999326189897979
0.526073980691067
0.0892477082899806
0.728071798599482
0.99996708585465
0.616907759411074
0.951965442465139
0.960979693387571
0.0396004955011557
0.213938497659617
0.644348898981653
0.99488011300861
0.977601705989357
0.577394376586128
0.96948620003593
0.994352348017284
0.950979409012718
0.991089721181512
0.987098549537652
0.75515925201259
0.288791384593394
0.39925878527069
0.999916485021149
0.994427398999152
0.96277876138993
0.149861155226897
0.529323139712894
0.199160517537196
0.998850314895715
0.266897002704544
0.887553658753188
0.46344967868363
0.779209350313062
0.998848373542161
0.996444780986142
0.956105612049428
0.992509539356175
0.931289211661723
0.0366458607418397
0.554275911328119
0.998916178228093
0.915663222518391
0.613336798594834
0.229855783331875
0.978875452870094
0.878402529128217
0.733969646680606
0.934477256280795
0.999349634283707
0.757936094897184
0.999716478636924
0.00254896042036113
0.950961427323669
0.0731155771477078
0.612886772898775
0.950009287494217
0.976170563523828
0.031055918166153
0.396363279944334
0.998475149232366
0.189922104798609
0.0600394929187916
0.998916981270833
0.946867398010697
0.0711977882594111
0.0648048733242063
0.0667975117009781
0.595674652228877
0.304003687638898
0.0059697876682876
0.933808856042743
0.998752524550084
0.928480313990617
0.90581990779295
0.57196390093184
0.741979364107662
0.751671083924146
0.602859218101615
0.527199543166497
0.997938068264956
0.525662551220515
0.916318080277248
0.605755687120387
0.854028964590884
0.265379443952422
0.953147228650815
0.559651654064707
0.997726174908353
0.932941455206348
0.216736127837484
0.603278392641834
1.36274102232942e-06
0.789042640870264
0.998149295498681
0.933887878868835
0.890475064858901
0.616529044260399
0.913058823342343
0.977143572311661
0.999961821635321
0.989941563649984
0.741919327823462
0.999808175473781
0.999996151760804
0.487315743073306
0.99999366748681
0.929083425153618
0.139210360238161
0.621074227592659
0.598443983821159
0.956218766543623
0.831914676740484
0.850835987485739
0.999192258805403
0.807532494892512
0.897032115522259
0.693552366402905
0.676058366141316
0.990383779873513
0.393315828865202
0.980836273620616
0.223592376109805
0.494011845307579
0.999135431656296
0.574875393553639
0.996401464017953
0.808484550758998
0.204240443367625
0.619127376936869
0.51862218071506
0.999930376248504
0.924717401371694
0.891962447079379
0.844103266758729
0.957384557170279
0.0222838778925077
0.996374722839761
0.983584141035113
0.999646550561579
0.987584770244241
0.227567361027839
0.524515199005225
0.176179953326603
0.487776501340794
0.998528383689334
0.0769079491510205
0.246417465816092
0.665074567802844
0.321448057474994
0.888795861073691
0.317518697205738
0.9637666739558
0.00600605380806138
0.671079386585831
0.81871721649426
0.381064793172413
0.999995589671396
0.899133451987508
0.199706616180071
0.910277794173588
0.945890977380993
0.870667032546606
0.0754460846811064
0.786201091069499
0.632555028967536
0.493746404873144
0.946604643699133
0.99898075060797
0.730785930834334
0.446738156633669
0.594545066026914
0.645629248256142
0.999719846341594
0.935573254431548
0.347574237331112
0.102060630238755
0.99473260837687
0.998837509163208
0.934142557379204
0.267007376421173
0.999151154519301
0.0111859096838384
0.999997052210771
0.194541232626969
0.961189626887119
0.995012744616842
0.976066705391753
0.892509444280908
0.9988788429643
0.370011897310156
0.965560927787726
0.596448900835748
0.576246693397115
0.790771378400444
0.962829858332478
0.660616462883518
0.62856760754811
0.913438494130118
0.896668068968472
0.994181332420035
0.409108855445891
0.801548061959923
0.958264369109664
0.590722331314702
0.719950070784033
0.402104604882817
0.663744291792377
0.243939954163941
0.997525991726929
0.182191009022661
0.0843607243269655
0.862933052568768
0.677526494663947
0.920027530068842
0.703712173748364
0.176321736771815
0.253701063900205
0.436221797070186
0.909440173154578
0.643189594077132
0.767879057973321
0.434158266367762
0.998099968397633
0.940205112856336
0.984447773676183
0.85229905534919
0.755644503888588
0.918293825339262
0.552554251118635
0.96001721464649
0.995177005899335
0.299807304855661
0.99226911296654
0.994841793509052
0.757046904878983
0.130095090467037
0.775776007550483
0.983189741514928
0.991304914488917
0.645697337615183
0.728026683220359
0.654962746932744
0.999871952547932
0.431356266075572
0.992579861048308
0.804354186252607
0.936687240704616
0.528553322461026
0.809154409162952
0.382171871887001
0.905629841062238
0.00842209368045861
0.989979603235681
0.999469834803522
0.39151771683616
0.954499150651079
0.944337649953569
0.997571881977632
0.999184394017546
0.990439850676103
0.999991740956685
0.998027513940011
0.916728950338068
0.915409927052199
0.902114835020723
0.974570137105921
0.0969223370864227
0.652855588945162
0.997844283099456
0.88845694217904
0.621489012684103
0.999957296760622
0.98918456956368
0.367196043069253
0.00971350536968848
0.996350356724563
0.859936868898072
0.999772833831346
0.895777002647386
0.99839551081455
0.141792332430795
0.481765850086405
0.759080014620978
0.920572914339256
0.90132780755332
0.933124040889344
0.793515038577692
0.769035220419357
0.725270303839631
0.997904828893233
0.886068310699292
0.754760152443552
0.697895688406633
0.929519870694169
0.436688468075341
0.999472753661138
0.271598171790374
0.969155094465337
0.849513117649323
0.372273123072935
0.907619264438506
0.395643744708605
0.000583524507839491
0.371156240198345
0.978881015242697
0.997188971121002
0.996219377184309
0.633402945912489
0.880075695077008
0.993093965696443
0.995428532288345
0.979896857096376
0.202940185406222
0.573742020363735
0.858813985290052
0.985794063730413
0.990807635979701
0.994128127668016
0.0995804984881089
0.0988400790294972
0.941798141604726
0.986259637584286
0.400941546069668
0.941775603101769
0.65916703470669
0.99848323096019
0.254143948923083
0.942897615141312
0.366997951596681
0.325559717903497
0.96667458430384
0.869068568978047
0.998707630781652
0.98870302873599
0.884899889554559
0.923125457891037
0.933905742242757
0.999400931124231
0.751039399601925
0.869026076482456
0.137893061544671
0.967397459913971
0.97153207312077
0.3283362036783
0.719167359919174
0.896518190603786
0.115316201559644
0.999769942363735
0.994454553140323
0.177016539507444
0.111392876700699
0.977240939863322
0.344329451967536
0.299035172962534
0.236740006476108
0.0665660542335777
0.226051822891468
0.848696187143054
0.998822889550943
0.588829238866922
0.963647909708989
0.918330271508196
0.83614130850202
0.923261030749839
0.906847047689224
0.983505100223405
0.960023782699761
0.385181466340413
0.738279694149994
0.6262737854013
0.839930191410587
0.799664504838048
0.309711463255695
0.041202603401533
0.581611558960405
0.38926859976626
0.236855498700014
0.81475031386501
0.997541297934564
0.807274762617792
0.0750327814795797
0.995647667301171
0.265888466862369
0.252937166481836
0.91633520186793
0.906269938434227
0.90651112320314
0.954910995343919
0.277617756937425
0.950425862078571
0.821760398087684
0.947445008404133
0.386683520592812
0.905207808687133
0.168053182047247
0.343871168150003
0.991398515083505
0.999639781101934
0.440966530321813
0.999777729942261
0.510840775290647
0.0536339631981555
0.999973830254348
0.982309273318903
0.997899107395728
0.875187228154898
0.789425761389703
0.917926183011021
0.0342437963121201
0.899782547548104
0.722717908427692
0.133500321403625
0.780855009173459
0.999010074563686
0.0222054807167385
0.975354380662589
0.955608796342663
0.650056805079962
0.593557449038407
0.98978749728276
0.43326788977353
0.0453954756721189
0.0467110211019141
0.802878523989155
0.342237486341747
0.991855108063184
0.643332819073551
0.989602552823945
0.99262301692271
0.770714684482999
0.861927644661028
0.501444441120533
0.997894362214013
0.9929614163989
0.899506284915665
0.473514442326315
0.356713641643068
0.724640956293649
0.682270115292124
0.430016760026399
0.549524256886828
0.491387129380425
0.149946656926988
0.14095019467281
0.938206494910029
0.960517257981434
0.818984118490397
0.713999136651564
0.997456959986085
0.99961712164603
0.122306213724765
0.603719826313015
0.519573728103734
1.86391551163922e-11
0.985061345921473
0.993084044653166
0.953789665953097
0.959777367829634
0.00557715186879163
0.998693826136247
0.998682884294468
0.997040139470678
0.323580416302686
0.353389745717017
0.96702647909628
0.455673974702825
0.629615874592431
0.894126162128994
0.894156988098131
0.992474838634421
0.494906144463903
0.475664018341967
0.94338215687407
0.973706473575771
0.558560000147579
0.999376180981178
0.989104109857096
0.996352063537288
0.751783243521627
0.993554152680232
0.935689857065235
0.512963549329015
0.798104636111531
0.721441906930866
0.01221738988581
0.716920130393578
0.710035160483943
0.987867741328581
0.569678028949849
0.758087941562244
0.845855920269688
0.0346828267757297
0.693921465941929
0.939874147078814
0.976098783369098
0.0956561851808884
0.48829010141309
0.882098363238638
0.900061413059561
0.300991191288187
0.999808929333125
0.249918423244065
0.81308831980539
0.588982967048788
0.979969103186749
0.17412728845272
0.97205944521088
0.988814841787217
0.822134285190331
0.995514646483836
0.691251449351004
0.961116909762423
0.998171844148526
0.96187023171259
0.0906879272826782
0.290498454919653
0.194437549345896
0.268628470727539
0.988750803344092
0.00036747027429306
0.987269136004679
0.770177952281547
0.833784987554776
0.569316159848572
0.313057103784782
0.896634080047493
0.999959657637009
0.60005293160469
0.981343084295513
0.633632361581296
0.295220806102711
0.612835435819142
0.994158824201667
0.0650895042649422
0.894997611663841
0.982718577875939
0.509360977545298
0.953573204195643
0.821930601239305
0.577182249343491
0.122741990530552
0.249347855842584
0.954435624195883
0.428713817448045
0.929536410977829
0.768358568738484
0.673525494488307
0.671627508242869
0.957197458052883
0.000158728485343026
0.932043337499819
0.417407235553299
0.995285695135327
0.532873427604701
0.575419488074446
0.664834814686817
0.925773339823655
0.904796877660867
0.98536306640588
0.998851367965035
0.99781124083127
0.0117759954473015
0.724318032826047
0.964747826124369
0.96830356322341
0.602468848982457
0.559207952585179
0.413688278597486
0.576793884808708
0.99998986415459
0.988049324635156
0.450548843157143
0.998743319932087
0.970866045950143
0.977065759923543
0.967632328782452
0.820611910143661
0.992454945047464
0.785283227471618
0.798639884654248
0.218877428682285
0.945740587858625
0.451140969732669
0.516328680496226
0.929147396656784
0.808359223516115
0.115376488766157
0.417768100078057
0.911001929042009
0.629779138387326
0.968275936693272
0.861526621555837
0.418920077334719
0.988093045744127
0.911543459090791
0.355911087716746
0.999983272223298
0.761886158923562
0.51686761809983
0.790890300580936
0.242400065130882
0.909239704274537
0.275429421145471
0.858703869069667
0.266596341386317
0.953646566968961
0.825426106660662
0.735328676874461
0.350026730164439
0.388031282901489
0.262490536561432
0.435858539384498
0.273963147432178
0.969445882352597
0.797005596765573
0.468377313504224
0.921697371803923
0.850913587413947
0.77210056612423
0.394901158192165
0.753162069932695
0.129103645405833
0.937756410890959
0.296730025398038
0.833903045869108
0.985093295553827
0.0468704313995315
0.969031172952889
0.736580831072656
0.999992697119171
0.180739072333484
0.832162244123152
0.928570477503101
0.92732871135694
0.983424697784518
0.718803606789324
0.0155911843430972
0.568605213987869
0.99378600588041
0.366592607741204
0.514370749204476
0.752428680005837
0.0331294535094674
0.837693984455559
0.982815394124925
0.94078183657114
0.65467457944387
0.982890110291666
0.748033011283379
0.977988808949121
0.994041885616197
0.729440502402755
0.790365865805594
0.851749454960376
0.538323109091021
0.135227625017314
0.376815988797602
0.161318578680194
0.999910623483661
0.710421005525932
0.85573387144664
0.734691637762619
0.957168463691528
0.725778569578275
0.999925622156511
0.351015982777264
0.744103267197749
0.8078418175099
0.544943286377307
0.998560437396453
0.533110359868358
1.85722527397318e-05
0.881503372050715
0.6151338805734
0.00211415824526717
0.951356735310633
0.427956429067113
0.0797124071389077
0.999926017779195
0.871098012329357
0.0833069996454658
0.97671130078601
0.917071993580692
0.990167969603013
0.739382620067198
0.808021687828625
0.974650778479995
0.89797756563766
0.950024597776769
0.255013689440592
0.758564738759478
0.493766116587798
0.982951579194191
0.951017837971881
0.0977838850320375
0.284948721095587
0.990950235339055
0.931065903782311
0.9975116951482
0.702146508753185
0.967597820887504
0.266854339655295
0.988824196948274
0.602779115029651
0.594250249213876
0.972956386917312
0.888160301843492
0.692662672546021
0.996470228422305
0.972156984761574
0.949196344416027
0.417224019343745
0.0697327562922161
0.61788642372667
0.769849214401765
0.694489020282103
0.897999088728284
0.989660257561481
0.923765338745256
0.797624871592162
0.846632151307619
0.257075455058587
0.315978701074087
0.760368617489548
0.889968935115274
0.051252204902855
0.824914477717166
0.000344337624782632
0.268442481744617
0.246362667685975
0.680867162976973
0.662882631768198
0.976352898262028
0.972154804944107
0.756543857901363
0.997554258537709
0.988909752037817
0.775159525959572
0.870886461377508
0.957576548155019
0.92912433254442
0.0609190795815631
0.041420574628242
0.741031994925452
0.794981473720535
0.509802451794283
0.917049424662075
0.996010504691885
0.992675341394071
0.106020942718662
0.847178787516719
0.128568547646043
0.905510042899558
0.859156184060311
0.969510369732975
0.930970856331466
0.918328607910893
0.882261906681951
0.341351678294481
0.955545834096041
0.973675225509804
0.921002907709264
0.941855033169612
0.924587500618853
0.843755566642108
0.986195354428438
0.96464059491722
0.999768092856744
0.955445568713321
0.996969561307802
0.608823159890167
0.717289000154804
0.729360678555009
0.705835708542905
0.896130085161404
0.539481059691388
0.848602627311948
1.77847851423545e-06
0.327127907847457
0.524916732022036
0.893017528255303
0.837046041152908
0.755314594664495
0.853812117018361
0.0849445355653428
0.223424323900554
0.624231831376551
0.838617796828267
0.996730713397334
0.664775849568658
0.855683869722343
0.829163315269678
0.81711006120187
1.54216114060235e-07
0.827918644040083
0.999703693158503
0.969920542606317
0.784140867765987
0.592385609812326
0.946248273149738
0.995838994708311
0.999391365833811
0.758476888214656
0.929943931037609
0.917601485991287
0.646854357559513
0.999152550511117
0.972338215408648
0.0862123855230781
0.318267283085804
0.819193060796137
0.103907845465172
0.114210044799698
0.768654259703573
0.992095159539882
0.999690224154432
0.695010958501745
0.969897220815892
0.986224656093525
0.978939619990984
0.0267147719494965
0.305373205549521
0.868941040826847
0.993881971683883
0.962395722649603
0.346368085330139
0.0776373754668583
0.28755684389941
0.261702954914315
0.678370112874795
0.646433772985008
0.537049539989749
0.585302292829306
0.966135139550052
0.75126355642274
0.0738806708547432
0.0528546183552166
0.756417216348323
0.0070544303062197
0.0103024045484986
0.80080168046232
0.833871577717606
0.0743967084814021
0.939369468197093
0.825674046652133
0.962961206699222
0.754894789332246
0.63983339621158
8.40770292457055e-06
0.925646439655491
0.994848170752444
0.950726954577172
0.429660277562039
0.999035928121231
0.250635837124727
0.993178290819345
0.564689252126088
0.525666185145928
0.993498585273428
0.0896118407674243
0.957071213405179
0.802447871197904
0.947766815721014
0.105333799345283
0.585424030002548
0.898899421224177
0.994892525849857
0.993940669229678
0.760449362415611
0.988530246171049
0.981581388446801
0.678656461245231
0.999466209108414
0.835497275685388
0.652481708711645
0.190725875468015
0.00177255482001564
0.700405282079483
0.651368944171956
0.591276760174865
0.830668285576967
0.937570727738327
0.990025868546276
0.771077144343468
0.3220241832222
0.922258002329958
0.972520940379055
0.791361656287092
0.986239619487317
0.999217392153895
0.859175739094471
0.999984396342918
0.0649876536355584
0.47488707149863
0.994143775262129
0.967974596977354
0.00118708877474912
0.115065828223555
0.958471984133254
0.307115539997995
0.870474109202136
0.455023222532139
0.778547671318196
0.752278505118602
0.783958262890504
0.955622254188938
0.0985274467444491
0.951051591540705
0.321734248584799
0.995415921672216
0.99700030315812
0.743445800095941
0.57732201671711
0.198318484630228
0.202028544695119
0.999998665840278
0.948599865789531
0.978764927203571
0.852183848839162
0.768360706259763
0.715822769185623
0.944148768609243
0.4623624228382
0.990271533031658
0.730291101019655
0.992473631102133
0.07027239814251
0.999034196513301
0.984889694119115
0.452071617722127
0.974301459071521
0.123247690329086
0.970896744015168
0.999552941652606
0.564192248697471
0.552869814473178
0.984969077522928
0.920239569602189
0.758651120875532
0.720289555280673
0.872480896534398
0.544812481542473
0.999379226307911
0.942796216116241
0.15174792360179
0.934533739687028
0.633672716418811
0.944698328636573
0.498054109943422
0.938708330480889
0.00418607785518241
0.802917984890732
0.540811014202201
0.892365798322208
0.643594321585649
0.998541450140476
0.94654576016608
0.983240144412292
0.288034519396752
0.982576088370726
0.0459644028946851
0.983947550960636
0.301727515539861
0.196729997750701
0.250654673549947
0.743196611822015
0.388910300555514
0.998967396080946
0.999374382791606
0.709189170539603
0.980107829693678
0.654672861265831
0.919027007363066
0.743519206642828
0.0115363442052162
0.899083072297456
0.534834295043766
0.990263869383959
0.991115509531217
0.757417055578067
0.979932504446487
0.769799195595451
0.0918109931421677
0.871421581604586
0.662620702757596
0.211320021690564
0.598400636843139
0.43081985054865
0.999610624991729
0.999997355077113
0.156827130108606
0.24830208893875
0.999666844730811
0.457290010363784
0.984275980751965
0.761696384437546
0.805222249978676
0.445568680289612
0.98234741687611
0.879624703576526
0.939763527378577
0.313617099630663
0.372089912436816
0.316938560475177
0.987496226417068
0.808554145725301
0.792358875552938
0.33277390383806
0.674065654233321
0.167329111915815
0.751431432338433
0.989497732227969
0.99785473938765
0.972116715615897
0.566468638354532
0.041907202488606
0.947214356667087
0.964874255385752
0.968148044755964
0.828440188181135
0.0787682394239889
0.0736841205288
0.0371269519165698
0.903161176672232
0.918046157870813
0.339736835926112
0.918653547226518
0.0624219731584577
0.000202605569704829
0.0607888051422152
0.726564442060167
0.638957578147709
0.968490694329291
0.369007329212977
0.249534602345829
0.909895242186694
0.894499757016526
0.947782343895008
0.635245588549868
0.999824791487241
0.957642888788252
0.99548807575749
0.303352527893575
0.960588342969836
0.998581208987239
0.654763165143103
0.825134183122978
0.99974757287568
0.829641574180951
0.993813198983866
0.989100785364591
0.742648831500618
0.997585629416836
0.700048858133697
0.000988514521222535
0.648584721851241
0.954095283478528
0.313730667195194
0.862302382368158
0.889517459250215
0.608724589047487
0.920683672031608
0.997944421316161
0.581860355017643
0.99996183675316
0.938034622134288
0.723604713523843
0.278442087966646
0.96783598844175
0.87466692617706
0.810838977382468
0.709780093714958
0.938179935794151
0.916633001762698
0.0118849941799447
0.881886541959363
0.937788048474002
0.283769217286694
0.682216333631026
0.766848718246461
0.418154271745485
0.865243855725794
0.973574561592487
0.952164076233146
0.102126862699911
0.964663996097227
0.61844248365448
0.999927443062274
0.936676993374794
0.307353408533821
0.852467538520704
0.917338972813532
0.71682662509478
0.0494183261090477
0.0455653670173145
0.305008937697654
0.978231855143644
0.817733501621293
0.000242824793022805
0.970892997422521
0.954183026164555
0.738020410664613
0.677546415927726
0.999507560129685
0.998864087861181
0.9208742908497
0.99850239652923
0.184298826133011
0.987849289034418
0.12102428075497
0.155564548390276
0.110247941469282
0.999956148901697
0.0624098336214025
0.3684237719442
0.948283163957478
0.252738974558726
0.735617959174141
0.998879094835356
0.984795462178949
0.129688258775517
0.225871299648319
0.993225132016797
0.934284493412089
0.517012620844165
0.988352187906111
0.999579793387224
0.697115068714196
0.418417076310136
0.722824696727968
0.241319201206032
0.999610131164467
0.832113934893737
0.975022343906181
0.972237933594856
0.837033784313109
0.940350937368181
0.768505799479469
0.439405208051818
0.85765933836356
0.992376381058217
0.901889942486342
0.485462470967912
0.396495394226144
0.125948389580739
0.778683129217595
0.0318611912632467
0.119730897446852
0.999378654272548
0.0465531352841667
0.244883139532455
0.231466809704692
0.816883481112469
0.852644364160518
0.940918917494406
0.965025558959786
0.988732509371349
0.977127406665136
0.78681828723939
0.85680997716095
0.759866358834831
0.872857189111548
0.627030539581393
0.988245735483272
0.992275551492183
0.954207680071131
0.0679658757301212
0.582557308901055
0.999393995231033
0.955400646889011
0.955159077935573
0.790550410011609
0.048521424348135
0.183453956881333
0.976851265165181
0.0103538766923019
0.5002109461224
0.811288035478738
0.970603710067507
0.759066275659894
0.901889930906685
0.0255504587566073
0.867198359228969
0.981046951593927
0.964125136210624
0.980586694572787
0.162450706049929
0.618570145438046
0.34511345288969
0.685235481763693
0.0743821673171942
0.916581332320378
0.99336202916324
0.717094183182261
0.962098814072379
0.935291736102894
0.000188831641415944
0.990132371491692
0.788773955916989
0.946208669391848
0.947712653372684
0.815333357802217
0.999760826024196
0.996544848630745
0.541796612807353
0.983541599059753
0.998659881253506
0.282432572482746
0.0987343097251847
0.926586505372593
0.819718627305765
0.995566405055381
0.771556678247047
0.830617275018875
0.985561942589102
0.980427525159773
0.56005243163836
0.830469930569752
0.509485225725524
0.53444748141489
0.777554486940509
0.846916406138718
0.878534362865494
0.951169683931801
0.918894871574926
0.403741645752434
0.530280893060844
0.150710114887659
0.941610839310421
0.99671171839792
0.984469977703775
0.841203433299969
0.539573054322387
0.593336917401565
0.393948028708468
0.983507085836518
0.797194135390758
0.837905193241078
0.975589288045822
0.569682478078412
0.937666502774581
0.151295382510774
0.0340447433138903
0.201576051347346
0.763200389706965
0.506051240483042
0.999610172396585
0.0269871974820073
0.519772450129961
0.132034616450628
0.999611084354187
0.991470957686798
0.949626290469888
0.995129478758843
0.932973480538191
0.972252826796383
0.543645442000161
0.290369891396904
0.984486306360623
0.524508582689444
0.998122111539355
0.992750664424055
0.23709953276297
0.00144808128143589
0.995046124457062
0.992539368561878
0.338262187072523
0.502779980556251
0.774943911592745
0.0203693010763696
0.945408504784485
0.978671120523362
0.991473040041242
0.969972976386388
0.768642545225204
0.68716651252516
0.79323979964359
0.6896234184292
0.916387224608196
0.8516379742443
0.462202629831992
0.994778389752742
0.982815162360032
0.903674918501018
0.997504811546052
0.91645953990355
0.94282709754865
0.799449315025883
0.753586075992049
0.824113088256529
0.999468479725215
0.742084045052293
0.99949208822145
0.958625062240407
0.993471092379212
0.739789183170995
0.869761972040103
0.996649839880792
0.339632451395856
0.995409345225606
0.93143343391332
0.481123475264871
0.99555663446378
0.948082447374241
0.856797751175544
0.918739682553117
0.995125517379442
0.96211077358679
0.970691342933087
0.542803994769762
0.999548910629128
0.830358621636799
0.72516396276713
0.999843988320425
0.944349822580915
0.64160940683324
0.769406676413609
0.999065890600838
0.0908322186943844
9.87720582479221e-05
0.0914517944848986
0.430665709267824
0.997028668382725
0.999797125588862
0.000575978330311004
0.22360480582929
0.979909143274503
0.97179480946953
0.0647717022218453
0.941517316759173
0.915483020352984
0.716003808157679
0.983920237690091
0.600059393743274
0.998388128218072
0.615745143896094
1.1395605680173e-06
0.966812115874785
0.831770820474335
0.983434698992415
0.590220035448222
0.531695396952023
0.921660700806649
0.999998192586921
0.775096539978916
0.600428810416267
0.983983238391404
0.976803929030302
0.915033322659146
0.348371283064659
0.979788013046595
0.0802386831962375
9.58374585524879e-06
0.932015015697437
0.552472807089666
0.992428316406242
0.481337615849144
0.987082495134426
0.0250231006071835
0.741410559858298
0.339427433242001
0.282440960318377
0.99548941268439
0.960537710171063
0.935067525404807
0.684493947063194
0.639781510770011
0.933178630100397
0.997947787399999
0.743806362339637
0.591548738427913
4.65209203230855e-13
0.8457419227062
0.645330817064439
0.976238696385256
0.991472506670806
0.962821742861707
0.257006521468163
0.627755747476992
0.929563390939557
0.98202124927294
0.772194778090978
0.984676782460066
0.219406463772537
0.982900190443091
0.835423366638712
0.173554248827795
0.0870657044247308
0.992824792996979
0.901884177583007
0.997789104403178
0.964732295431698
0.888377239022554
0.423181097757319
0.517940073357097
0.605906556274759
0.997230894058964
0.207461930856391
0.836953908203654
0.907241688892737
0.995624906181503
0.742668368800253
0.998793081570872
0.969529849711477
0.900398258109943
0.996542165652625
0.589498923234079
0.887197253515012
0.845944981465491
0.503374234380147
0.99815302018443
0.763984573124991
0.951225111473051
0.126386470052568
0.617497268535795
0.599813833496887
0.833852005617319
0.973422071966768
0.96096555006304
0.769332317462756
0.87612976984874
0.902875616490338
0.741589803170825
0.992115730945081
0.944054598828116
0.834203553095447
0.6250236706704
0.934719337932528
0.979096024321068
0.761991004012638
0.667409019363089
0.997894187156443
0.338142448150203
0.879218416432884
0.85333220986981
0.936467512732171
0.991023939645594
0.957317643885427
0.00100532379947393
0.997156808633057
0.404657966499574
0.973505508324698
0.923914180800111
0.890182662792459
0.973941014823229
0.638096053638157
0.989038876016431
0.00161104508962013
0.00424617872377442
0.0124342857798644
0.94117732067364
0.352988296389212
0.999716798649316
0.882923873825759
0.792507513528946
0.227999668343308
0.996783331008923
0.845176349210182
0.998155373468917
0.927732609434236
0.802412507205063
0.452587820504055
0.757720720612516
0.897941476581994
0.437348511217313
0.199277113466105
0.612531606775176
0.167491359562647
0.999704986671905
0.970910840749144
0.751852955078155
0.870055938676505
0.872713619528622
0.868242874921101
2.09470864034967e-05
0.14791426212377
0.988736165579492
0.12447651186585
0.567237820978272
0.99488881981571
0.551641722672692
0.889181701994932
0.830103163094525
0.666243091107321
0.235897507252554
0.999969725300566
0.543566856024265
0.465303084125741
0.989862179962055
0.992190908055011
0.743339029012961
0.70711698370445
0.776289108129583
0.0212339746170668
0.0238392167376319
0.907517192170999
0.791875477569931
0.998845433561895
0.239539744540592
0.998729810483828
0.698147562162804
0.921399523496002
0.467948977304122
0.953862598055889
0.00250373320654089
0.239995205752333
0.976985967736548
0.966930749919776
0.355851386120416
0.163919525676972
0.890707545152917
0.0968430294923495
0.423114109786312
0.937473724901214
0.928616170551701
0.999196335765174
0.992498989439161
0.9466839410301
0.993854171121626
0.987673738938142
0.948952198321683
0.998011675248713
0.474552985341065
0.868269482049662
0.898674996745691
0.890176359803106
0.952178684401226
0.3783706887829
0.990483863658656
0.508561852669743
0.156762852087399
0.207135302697631
0.934115837025533
0.99843204108762
0.915273023247646
0.865871417923989
0.999539444612131
0.810312585506787
0.806898416058249
0.930871531516783
0.228538933557445
0.971960156504508
0.99990808447948
0.833140790226766
0.450823096133165
0.982891322757588
0.864885526129488
0.997594962587048
0.996007609694115
0.766793793385789
0.106721639372125
0.092110536554947
0.784130456916742
0.993751786199948
0.430909687334089
0.75504484762248
0.836421125218278
0.516979604480037
0.880656700664123
0.297342502850693
0.069065132247593
0.835233383773075
0.762339771597511
0.975922950678028
0.920508825500314
0.620165051424681
0.992512204486457
0.954429215359005
0.0893614358710474
0.920996315919645
0.97749603269884
0.989211393119447
0.999617446504657
0.994575537947392
0.440063609704099
0.851492187435352
0.930304058690527
0.582949493727337
0.10569385342934
0.952680593646031
0.922900299117948
0.999259985593939
0.557342959496965
0.999605098423975
0.587956503606966
0.59885033706247
0.999119419184794
0.907470038602385
0.910142666917456
0.4277056067827
0.974941116429713
0.935878882252143
0.867518707986671
0.980222838833826
0.793985795181349
0.661243423464982
0.976545310320845
0.470170740406107
0.997785343296825
0.952094157137884
0.314720543207087
0.961001694922909
0.980420787106679
0.552460027794021
0.998749323874264
0.977335253006545
0.999223030800029
0.773528107799014
0.805306604090691
0.24932338940311
0.966596960106755
0.999064606026841
0.993981057949377
0.691753237544106
0.0136327044864668
0.996780032430189
0.709616088394066
0.998924632217174
0.955411382869143
0.865042444742312
0.999444624353111
0.913824706542688
0.963180785966685
0.922174214876615
0.332107521936797
0.859269298271431
0.991970754357451
0.566137243074578
0.992658409203205
0.986497259342327
0.0595131048264056
0.137915131430348
0.934796274507321
0.190253989303994
0.999506408252387
0.940648268669352
0.776329757489292
0.916970545521044
0.935296805273877
0.879105293169436
0.543792862289518
0.909886079077579
0.106176291857211
0.412214644437122
0.912247879729389
0.996549730473093
0.271715647894885
0.994121210854135
0.69328395092058
0.980155880435186
0.53959400041378
0.999882685480047
0.89824074619281
0.232867084600608
0.421138560040885
0.999864486800778
0.85883944478411
0.984567241953987
0.0945662920619171
0.806272259741389
0.996232842837477
0.876048287571164
0.681498327177293
0.987552718849682
0.99600496742131
0.942435089067657
0.685349705282694
0.326942102118384
0.157927779013754
0.996471762910643
0.964196511160076
0.783771673921909
0.898469508757937
0.626858595562754
0.14949377621142
0.916694629249747
0.985866856812848
0.258444192314244
0.0019068916015524
0.990748859945885
0.938227407573286
0.996693540676084
0.99995979513998
0.93094439700441
0.398922840956292
0.914624203034307
0.996327914269389
0.567263283746832
0.997828192513798
0.700377523913909
0.43259244020131
0.956758335213701
0.659801069353426
0.992627224214764
0.0754153979130923
0.999868783699026
0.297995494684263
0.000199614544484378
0.996832931849264
0.897356734545016
0.99652907494782
0.000242639468588584
0.973996931059123
0.962486194255869
0.999864319637529
0.993563728129087
0.957187205950619
0.945779153533756
0.999810613607124
0.823956859295183
0.519174179347015
0.936937874830551
0.805531231194097
0.697880909584036
0.329470547905344
0.0829994547512937
0.340666955639172
0.97407084345622
0.49085114765229
0.855699083992231
0.927214652201952
0.956683103993508
0.996578309772037
0.82090603072162
0.26129980531924
0.28191353338664
0.000219379561077949
0.900964903967456
0.973778984273638
0.984690655826742
0.50448859740574
0.696937268355057
0.574516938292697
0.685023643622509
0.981808169232499
0.331412987060191
0.922393309674288
0.965115119157007
0.47791651157594
0.999903087861353
0.924002434774814
0.996073670353707
0.0329982794219471
0.737678750905401
0.446751646164539
0.363124121083525
0.528406884466424
0.118282213046075
0.910758573206693
0.837480697392504
0.553260430523842
0.990915985730369
0.921558428822678
0.999997716801184
0.991040729303806
0.0303848941270235
0.646142816911508
0.990399114709833
0.994064232381221
0.933146007698113
0.958404732386809
0.647059609081112
0.888697412157036
0.962423415538816
0.878315261290351
0.640693111511664
0.966322993402565
0.817921786098637
0.964751726909134
0.982593347231051
0.59530044981198
0.998986581937859
0.362095004003772
0.898890459851232
0.893290005685377
0.981419386419534
0.459462674974366
0.544039709138919
0.963122987703668
0.998452316544478
0.769624371696803
0.991203394113957
0.995592245991742
0.837833873221156
0.836599244071729
0.958200679953926
0.97023558363637
0.929924692427532
0.101095863274849
0.869573640861519
0.691862128867087
0.995576454143526
0.990894178447289
0.936577211621075
0.955891480681274
0.879209781614931
0.567646448573438
0.792836515038127
0.829052229198777
0.993875391409376
0.999662690583511
0.769581054141786
0.998701836370356
0.954146250160682
0.963902535473394
0.617514360083322
0.542127917579138
0.697441587340843
0.999804750864563
0.999728020095825
0.991492253535914
0.96747402279139
0.817493408838504
0.475057979926193
0.900044078702056
0.833664835727536
0.000442226789114029
0.954576329029
0.194665640602099
0.968909362614246
0.987998472693171
0.719743550865675
0.953389000609952
0.677095527006063
0.694528992413785
0.92918282269656
0.857551771177158
0.41882270116476
0.565092644002505
0.939769840883024
0.773775954303119
0.844758791698634
0.999591514013321
0.134360803150735
0.0407942852356573
0.988634160248092
0.429961673450502
0.83501669584069
0.147921618223852
0.999126300481684
0.979545959594625
0.835705320290839
0.986551226033537
0.988319801933402
0.793265678746396
0.746407252224106
0.817998135555958
0.026262310928563
0.980335937472724
0.0225196316034494
0.0155035908591755
9.95707446816121e-05
0.155540506737678
0.967266059971633
0.996169746877669
0.18582829535453
0.661390518638701
0.786236584133694
0.45358304636958
0.995235204727286
0.640552340020649
0.115636875030077
0.798049997604911
0.735885969753883
0.754207851349972
0.994733612632189
0.945884043566648
0.0998069769853379
0.274102169338125
0.370892388067985
0.867055922867185
0.594910084283678
0.510043683767227
0.950917830268787
0.962798125947938
0.994727763748676
0.615866244376599
0.973727850677363
0.916708245186537
0.876149873721272
0.999147228186502
0.979952153695477
0.965337835210687
0.14013426146834
0.962508904499364
0.763272962421701
0.372533178427056
0.0365961615174363
0.978867673350812
0.827693323264885
0.993556150860157
0.543025499371299
0.930460634516541
0.999265675975893
0.748895085575427
0.915918372813458
0.872922932794831
0.963541270130839
0.158993521064214
0.485410112214239
0.648095833960481
0.00515968956097228
0.879204368609427
0.298609917573714
0.982539147040326
0.699584182127733
0.0651926732560206
0.867766245975141
0.993210451387795
0.0543518963560085
0.313421085867688
0.933631881719078
0.994688474947524
0.00369818693164465
0.924884106353973
0.881638574160759
0.115972926011475
0.922123085366264
0.94425229538826
0.994884577930157
0.0231830114657915
0.750525218602638
0.746770590915971
0.993391252080622
0.960480074880554
0.995918105936803
0.942946525419178
0.988049570433841
0.930866031109843
0.650059332611691
0.988276124319249
0.231840569539735
0.980873609639208
0.255088734073423
0.999376521629097
0.974334898263787
0.989279447415738
0.996189239721834
0.412775415168889
0.902412495281429
0.986936402167786
0.696122130155568
0.928700636148714
0.638257982181635
0.389565601694707
0.999682922923666
0.966502124495943
0.903258168987418
0.928317045533339
0.106855060370965
0.477974043062288
0.997692859838956
0.958930066705867
0.469303203426234
0.932083020272562
0.0086315516551429
0.999193594626907
0.915718002587857
0.110307055242562
0.580046891669079
0.362246285581048
0.129558896124636
0.681599045377974
0.45812063913068
0.251251528848554
0.861696852695863
0.69308153190199
0.0123931799244206
0.931630949838846
0.699681100005267
0.75455355254147
0.636950936463945
0.905496987799544
0.933805833924477
0.985712671618965
0.509630507554653
0.95944946538206
0.194381383686996
0.442531046291422
0.803172274906148
0.983194702508199
0.986898643562133
0.996697714267586
0.454820716727629
0.978655741136717
0.913698548885386
0.859414059321569
0.394514322572879
0.985701585993939
0.972342449411772
0.730689946162397
0.0270020625244326
0.996545574318023
0.939457177524757
0.812857639560473
0.664843084366847
0.51130675596
0.66161294000366
0.769761125444236
0.726073102176935
0.991035044775947
0.511206690025914
0.0221878120472513
0.991481302462152
0.980969087271319
0.720384560021306
0.174554280418041
0.738669720333707
0.88446621894608
0.0122638563803704
0.997293784803166
0.14586700427827
0.911894909987998
0.98303059701259
0.998807792087049
0.997955324355489
0.978567817832795
0.995973289795713
0.950762147200638
0.684771861448371
0.978929733724776
0.489167798646282
0.973271167906787
0.99774402214838
0.651258935946297
0.691538137129049
0.983764220455997
0.92538025495596
0.98757443778606
0.796980045875197
0.690867896697703
0.926401555179284
0.992182092251723
0.879050782839505
