# Supplementary material for: Tests for Categorical Data Beyond Pearson: A Distance Covariance and Energy Distance Approach
Source: Biom J. 2026 Jun 8;68(3):e70129. doi: 10.1002/bimj.70129 (PMC13244122; doi:10.1002/bimj.70129)
Supplement: Supplementary file 1 — Supporting File: bimj70129‐sup‐0001‐DataCode.zip. [file BIMJ-68-e70129-s001.zip › simu/test_functions_uspa.R]

DiscStat <- function(freq) {
  r <- dim(freq)[1]
  c <- dim(freq)[2]
  n <- sum(freq)
  freqc <- colSums(freq)
  freqr <- rowSums(freq)
  exp <- freqr %*% t(freqc) / n
  contributions <- (freq - exp)^2 / (n * (n - 3)) - 4 * freq * exp / (n * (n - 2) * (n - 3))
  return(list(sum(contributions), exp, contributions))
  # The first item of the list is the test statistic
}

USPDiscrete <- function(freq, B, ties.method = "standard", nullstats = FALSE) {
  freqc <- colSums(freq)
  freqr <- rowSums(freq)
  PermFreqs <- r2dtable(B, freqr, freqc)
  Statistics <- DiscStat(freq)
  TestStat <- Statistics[[1]]
  exp <- Statistics[[2]]
  contributions <- Statistics[[3]]
  NullStats <- unlist(sapply(PermFreqs, DiscStat, simplify = TRUE)[1, ])
  if (ties.method == "random") {
    pval <- (B + 2 - rank(c(TestStat, NullStats), ties.method = "random")[1]) / (B + 1)
  } else {
    pval <- (1 + sum(TestStat <= NullStats)) / (B + 1)
  }
  if (nullstats == FALSE) {
    ans <- list(pval, TestStat, exp, contributions)
    names(ans) <- c("p.value", "TestStat", "expected", "contributions")
  } else {
    ans <- list(pval, TestStat, NullStats, exp, contributions)
    names(ans) <- c("p.value", "TestStat", "NullStats", "expected", "contributions")
  }
  return(ans) # The first item if the list is the p-value
}


ChisqStat <- function(freq) {
  # Same as statis.chi
  n <- sum(freq)
  freqc <- colSums(freq)
  freqr <- rowSums(freq)
  exp <- freqr %*% t(freqc) / n

  nonzero <- which(exp != 0)
  freq <- freq[nonzero]
  exp <- exp[nonzero]
  chisq <- sum((freq - exp)^2 / exp)
  return(chisq)
}

ChisqPerm <- function(freq, B) {
  freqc <- colSums(freq)
  freqr <- rowSums(freq)
  PermFreqs <- r2dtable(B, freqr, freqc)
  TestStat <- ChisqStat(freq)
  NullStats <- sapply(PermFreqs, ChisqStat, simplify = TRUE)
  return((1 + sum(NullStats >= TestStat)) / (B + 1))
  # return((B+2-rank(c(TestStat,NullStats),ties.method = "random"))/(B+1))
}

GStat <- function(freq) {
  n <- sum(freq)
  freqc <- colSums(freq)
  freqr <- rowSums(freq)
  exp <- freqr %*% t(freqc) / n
  nonzero <- which(freq != 0)
  freq <- freq[nonzero]
  exp <- exp[nonzero]
  G <- 2 * sum(freq * log(freq / exp))
  return(G)
}

GPerm <- function(freq, B) {
  freqc <- colSums(freq)
  freqr <- rowSums(freq)
  PermFreqs <- r2dtable(B, freqr, freqc)
  TestStat <- GStat(freq)
  NullStats <- sapply(PermFreqs, GStat, simplify = TRUE)
  return((1 + sum(NullStats >= TestStat)) / (B + 1))
}
